# Supplementary material for: μ-4,4′-Bipyridine-κ2 N:N′-bis­[aqua­(4,4′-bi­pyridine-κN)(l-valinato-κ2 N,O)copper(II)] dinitrate dihydrate
Source: Acta Crystallogr Sect E Struct Rep Online. 2008 Jan 25;64(Pt 2):m405. doi: 10.1107/S1600536808002109 (PMC2960237; doi:10.1107/S1600536808002109)
Supplement: Supplementary file 1 [file e-64-0m405-sup1.cif]

##############################################################################
###                                                                        ###
###        Electronic paper (Acta Crystallographica Section E)             ###
###                                                                        ###
##############################################################################
#                                                                            #
# This CIF contains the data in a paper accepted for publication in Acta     #
# Crystallographica Section E. It conforms to the requirements of Notes      #
# for Authors for Section E, and has been peer reviewed under the auspices   #
# of the IUCr Commission on Journals.                                        #
#                                                                            #
# Full details of the Crystallographic Information File format               #
# are given in the paper "The Crystallographic Information File (CIF):       #
# a New Standard Archive File for Crystallography" by S. R. Hall, F. H.      #
# Allen and I. D. Brown [Acta Cryst. (1991), A47, 655-685].                  #
#                                                                            #
# The current version of the core CIF dictionary is obtainable from          #
# ftp://ftp.iucr.org/pub/cif_core.dic. The current version number is 2.1.    #
#                                                                            #
# Software is freely available for graphical display of the structure(s) in  #
# this CIF.  For information consult the CIF home page http://www.iucr.org/  #
# cif/home.html                                                              #
#                                                                            #
##############################################################################
                                             
data_I
_audit_creation_method     SHELXL-97
_chemical_name_systematic
;
\m-4,4'-Bipyridine-\k^2^<i>N</i>:<i>N</i>'-bis[aqua(4,4'-bipyridine-
\k<i>N</i>)(L-valinato-\k^2^<i>N</i>,<i>O</i>)copper(II)] dinitrate dihydrate
;
_chemical_name_common     ?
_chemical_formula_moiety     'C40 H48 Cu2 N8 O6 2+, 2(N O3 -), 2H2 O'
_chemical_formula_sum     'C40 H52 Cu2 N10 O14'
_chemical_formula_iupac
                      '[Cu2 (C5 H10 N O2)2 (C10 H8 N2)3 (H2 O)2] (N O3)2, 2H2 O'
_chemical_formula_weight     1024.00
_chemical_melting_point     ?
_symmetry_cell_setting     triclinic
_symmetry_space_group_name_H-M     'P 1'
_symmetry_space_group_name_Hall     'P 1'
loop_
    _symmetry_equiv_pos_as_xyz
    'x, y, z'
_cell_length_a     8.9675(14)
_cell_length_b     9.6545(16)
_cell_length_c     13.9421(15)
_cell_angle_alpha     91.533(5)
_cell_angle_beta     100.384(4)
_cell_angle_gamma     105.393(8)
_cell_volume     1141.2(3)
_cell_formula_units_Z     1
_cell_measurement_reflns_used     3138
_cell_measurement_theta_min     3.0043
_cell_measurement_theta_max     27.4835
_cell_measurement_temperature     293(2)
_exptl_crystal_description     'Prism'
_exptl_crystal_colour     'Blue'
_exptl_crystal_size_max     0.20
_exptl_crystal_size_mid     0.15
_exptl_crystal_size_min     0.13
_exptl_crystal_density_diffrn     1.490
_exptl_crystal_density_meas     ?
_exptl_crystal_density_method     'not measured'
_exptl_crystal_F_000     532
_exptl_absorpt_coefficient_mu     1.008
_exptl_absorpt_correction_type     'multi-scan'
_exptl_absorpt_process_details     '(CrystalClear; Rigaku, 2000)'
_exptl_absorpt_correction_T_min     0.8238
_exptl_absorpt_correction_T_max     0.8801
_exptl_special_details
;
 ?
;
_diffrn_ambient_temperature     293(2)
_diffrn_radiation_type     MoK\a
_diffrn_radiation_wavelength     0.71073
_diffrn_radiation_source     'fine-focus sealed tube'
_diffrn_radiation_monochromator     graphite
_diffrn_measurement_device_type     'Rigaku Mercury CCD'
_diffrn_measurement_method     'CCD'
_diffrn_detector_area_resol_mean     14.6306
_diffrn_reflns_number     8898
_diffrn_reflns_av_R_equivalents     0.0168
_diffrn_reflns_av_sigmaI/netI     0.0380
_diffrn_reflns_theta_min     3.01
_diffrn_reflns_theta_max     27.48
_diffrn_reflns_theta_full     27.48
_diffrn_measured_fraction_theta_max     0.982
_diffrn_measured_fraction_theta_full     0.982
_diffrn_reflns_limit_h_min     -11
_diffrn_reflns_limit_h_max     10
_diffrn_reflns_limit_k_min     -12
_diffrn_reflns_limit_k_max     11
_diffrn_reflns_limit_l_min     -18
_diffrn_reflns_limit_l_max     18
_diffrn_standards_number     ?
_diffrn_standards_interval_count     ?
_diffrn_standards_interval_time     ?
_diffrn_standards_decay_%     ?
_refine_special_details
;
 Refinement of F^2^ against ALL reflections.  The weighted R-factor wR and
 goodness of fit S are based on F^2^, conventional R-factors R are based
 on F, with F set to zero for negative F^2^. The threshold expression of
 F^2^ > 2sigma(F^2^) is used only for calculating R-factors(gt) etc. and is
 not relevant to the choice of reflections for refinement.  R-factors based
 on F^2^ are statistically about twice as large as those based on F, and R-
 factors based on ALL data will be even larger.
;
_reflns_number_total     6761
_reflns_number_gt     5710
_reflns_threshold_expression     I>2\s(I)
_refine_ls_structure_factor_coef     Fsqd
_refine_ls_matrix_type     full
_refine_ls_R_factor_all     0.0431
_refine_ls_R_factor_gt     0.0344
_refine_ls_wR_factor_gt     0.0805
_refine_ls_wR_factor_ref     0.0860
_refine_ls_goodness_of_fit_ref     1.016
_refine_ls_restrained_S_all     1.016
_refine_ls_number_reflns     6761
_refine_ls_number_parameters     599
_refine_ls_number_restraints     3
_refine_ls_hydrogen_treatment     constr
_refine_ls_weighting_scheme     calc
_refine_ls_weighting_details
                 'calc w=1/[\s^2^(Fo^2^)+(0.0466P)^2^] where P=(Fo^2^+2Fc^2^)/3'
_atom_sites_solution_hydrogens     geom
_atom_sites_solution_primary     direct
_atom_sites_solution_secondary     difmap
_refine_ls_shift/su_max     0.001
_refine_ls_shift/su_mean     0.000
_refine_diff_density_max     0.376
_refine_diff_density_min     -0.335
_refine_ls_extinction_method     none
_refine_ls_extinction_coef     ?
_refine_ls_abs_structure_details     'Flack (1983), 1599 Friedel pairs'
_refine_ls_abs_structure_Flack     0.006(12)
loop_
    _atom_type_symbol
    _atom_type_description
    _atom_type_scat_dispersion_real
    _atom_type_scat_dispersion_imag
    _atom_type_scat_source
    'C' 'C' 0.0033 0.0016
                         'International Tables Vol C Tables 4.2.6.8 and 6.1.1.4'
    'H' 'H' 0.0000 0.0000
                         'International Tables Vol C Tables 4.2.6.8 and 6.1.1.4'
    'N' 'N' 0.0061 0.0033
                         'International Tables Vol C Tables 4.2.6.8 and 6.1.1.4'
    'O' 'O' 0.0106 0.0060
                         'International Tables Vol C Tables 4.2.6.8 and 6.1.1.4'
    'Cu' 'Cu' 0.3201 1.2651
                         'International Tables Vol C Tables 4.2.6.8 and 6.1.1.4'
_computing_data_collection     'CrystalClear (Rigaku, 2000)'
_computing_cell_refinement     'CrystalClear (Rigaku, 2000)'
_computing_data_reduction     'CrystalClear (Rigaku, 2000)'
_computing_structure_solution     'SHELXS97 (Sheldrick, 2008)'
_computing_structure_refinement     'SHELXL97 (Sheldrick, 2008)'
_computing_molecular_graphics     'X-SEED (Barbour, 2001)'
_computing_publication_material     'SHELXL97 (Sheldrick, 2008)'
loop_
    _atom_site_type_symbol
    _atom_site_label
    _atom_site_fract_x
    _atom_site_fract_y
    _atom_site_fract_z
    _atom_site_U_iso_or_equiv
    _atom_site_adp_type
    _atom_site_calc_flag
    _atom_site_refinement_flags
    _atom_site_occupancy
    _atom_site_disorder_assembly
    _atom_site_disorder_group
    Cu Cu1 1.44365(4) 1.34168(4) 0.93159(3) 0.03451(16) Uani d . 1 . .
    Cu Cu2 0.46068(4) 0.60988(4) 0.41250(3) 0.03179(14) Uani d . 1 . .
    O O1 1.6220(5) 1.4275(5) 1.0358(3) 0.0414(10) Uani d . 1 . .
    O O2 1.8726(5) 1.5493(5) 1.0699(3) 0.0547(10) Uani d . 1 . .
    O O3 1.3283(6) 1.5205(4) 0.9533(3) 0.0489(11) Uani d . 1 . .
    H H3A 1.3230 1.5799 0.9068 0.079 Uiso d R 1 . .
    H H3B 1.2775 1.5435 0.9963 0.079 Uiso d R 1 . .
    O O4 0.2748(5) 0.5222(5) 0.3128(3) 0.0401(10) Uani d . 1 . .
    O O5 0.0406(5) 0.3648(5) 0.2886(3) 0.0562(11) Uani d . 1 . .
    O O6 0.5689(6) 0.4220(5) 0.3910(3) 0.0513(11) Uani d . 1 . .
    H H6A 0.5718 0.3662 0.4372 0.079 Uiso d R 1 . .
    H H6B 0.6061 0.4008 0.3420 0.079 Uiso d R 1 . .
    O O7 0.2765(6) 0.7359(5) 0.6583(3) 0.0569(13) Uani d . 1 . .
    O O8 0.3912(11) 0.5947(8) 0.7363(5) 0.128(3) Uani d . 1 . .
    O O9 0.3206(10) 0.7456(7) 0.8172(4) 0.105(3) Uani d . 1 . .
    O O10 0.5740(10) 0.1982(7) 0.5340(4) 0.103(2) Uani d . 1 . .
    O O11 0.6212(7) 0.2018(6) 0.6897(4) 0.0755(16) Uani d . 1 . .
    O O12 0.5171(11) 0.3504(9) 0.6218(5) 0.133(3) Uani d . 1 . .
    O O13 0.7221(6) 0.3668(6) 0.2437(3) 0.0617(12) Uani d . 1 . .
    H H13A 0.8153 0.3583 0.2568 0.079 Uiso d R 1 . .
    H H13B 0.6996 0.3801 0.1821 0.079 Uiso d R 1 . .
    O O14 0.1903(6) 0.5750(6) 0.1060(3) 0.0594(12) Uani d . 1 . .
    H H14B 0.0888 0.5568 0.0890 0.079 Uiso d R 1 . .
    H H14A 0.1924 0.5122 0.1521 0.079 Uiso d R 1 . .
    N N1 1.5915(6) 1.4398(5) 0.8460(3) 0.0375(10) Uani d . 1 . .
    H H1A 1.5804 1.3805 0.7909 0.045 Uiso calc R 1 . .
    H H1B 1.5685 1.5234 0.8267 0.045 Uiso calc R 1 . .
    N N2 0.3291(6) 0.5138(5) 0.5031(3) 0.0387(11) Uani d . 1 . .
    H H2A 0.3902 0.4837 0.5541 0.046 Uiso calc R 1 . .
    H H2B 0.2825 0.5769 0.5284 0.046 Uiso calc R 1 . .
    N N3 0.6375(6) 0.7231(5) 0.5173(4) 0.0322(10) Uani d . 1 . .
    N N4 1.2736(6) 1.2338(5) 0.8221(4) 0.0331(10) Uani d . 1 . .
    N N5 1.3457(6) 1.2108(5) 1.0285(3) 0.0365(11) Uani d . 1 . .
    N N6 1.1150(9) 0.7765(7) 1.4081(4) 0.0727(18) Uani d . 1 . .
    N N7 0.5556(6) 0.7360(5) 0.3126(3) 0.0357(11) Uani d . 1 . .
    N N8 0.8214(9) 1.1567(7) -0.0611(5) 0.0682(17) Uani d . 1 . .
    N N9 0.3331(8) 0.6965(6) 0.7384(4) 0.0563(15) Uani d . 1 . .
    N N10 0.5720(8) 0.2485(6) 0.6131(4) 0.0542(15) Uani d . 1 . .
    C C1 1.7529(7) 1.4877(5) 1.0111(4) 0.0347(11) Uani d . 1 . .
    C C2 1.7546(4) 1.4731(4) 0.9019(3) 0.0356(8) Uani d . 1 . .
    H H2 1.7908 1.3854 0.8914 0.043 Uiso calc R 1 . .
    C C3 1.8748(6) 1.5980(6) 0.8693(4) 0.0443(12) Uani d . 1 . .
    H H3 1.9803 1.6063 0.9111 0.053 Uiso calc R 1 . .
    C C4 1.8349(8) 1.7429(5) 0.8827(4) 0.0742(17) Uani d . 1 . .
    H H4A 1.7400 1.7428 0.8351 0.111 Uiso calc R 1 . .
    H H4B 1.9233 1.8222 0.8725 0.111 Uiso calc R 1 . .
    H H4C 1.8161 1.7553 0.9491 0.111 Uiso calc R 1 . .
    C C5 1.8858(7) 1.5663(5) 0.7628(3) 0.0593(12) Uani d . 1 . .
    H H5A 1.9108 1.4741 0.7561 0.089 Uiso calc R 1 . .
    H H5B 1.9689 1.6434 0.7443 0.089 Uiso calc R 1 . .
    H H5C 1.7847 1.5612 0.7200 0.089 Uiso calc R 1 . .
    C C6 0.1648(6) 0.4266(5) 0.3431(4) 0.0354(11) Uani d . 1 . .
    C C7 0.2064(5) 0.3883(4) 0.4487(3) 0.0373(8) Uani d . 1 . .
    H H7 0.2583 0.3090 0.4457 0.045 Uiso calc R 1 . .
    C C8 0.0700(6) 0.3324(6) 0.5031(4) 0.0520(13) Uani d . 1 . .
    H H8 0.1203 0.3210 0.5714 0.062 Uiso calc R 1 . .
    C C9 -0.0243(6) 0.4340(6) 0.5120(4) 0.0728(15) Uani d . 1 . .
    H H9A 0.0430 0.5229 0.5493 0.109 Uiso calc R 1 . .
    H H9B -0.1100 0.3905 0.5459 0.109 Uiso calc R 1 . .
    H H9C -0.0689 0.4561 0.4466 0.109 Uiso calc R 1 . .
    C C10 -0.0322(7) 0.1801(6) 0.4606(5) 0.0737(17) Uani d . 1 . .
    H H10A -0.1177 0.1476 0.4968 0.111 Uiso calc R 1 . .
    H H10B 0.0334 0.1130 0.4667 0.111 Uiso calc R 1 . .
    H H10C -0.0770 0.1833 0.3915 0.111 Uiso calc R 1 . .
    C C11 1.2950(8) 1.1217(6) 0.7721(4) 0.0415(13) Uani d . 1 . .
    H H11 1.3985 1.1104 0.7797 0.050 Uiso calc R 1 . .
    C C12 1.1276(7) 1.2440(6) 0.8114(4) 0.0425(13) Uani d . 1 . .
    H H12 1.1094 1.3214 0.8468 0.051 Uiso calc R 1 . .
    C C13 0.9983(7) 1.1477(6) 0.7511(4) 0.0434(13) Uani d . 1 . .
    H H13 0.8960 1.1612 0.7449 0.052 Uiso calc R 1 . .
    C C14 1.1768(7) 1.0244(7) 0.7116(5) 0.0421(14) Uani d . 1 . .
    H H14 1.1997 0.9496 0.6762 0.051 Uiso calc R 1 . .
    C C15 1.0217(7) 1.0321(6) 0.7004(4) 0.0307(12) Uani d . 1 . .
    C C16 0.8883(6) 0.9223(5) 0.6389(4) 0.0273(11) Uani d . 1 . .
    C C17 0.7350(7) 0.9183(6) 0.6421(4) 0.0414(13) Uani d . 1 . .
    H H17 0.7128 0.9855 0.6846 0.050 Uiso calc R 1 . .
    C C18 0.6127(7) 0.8150(6) 0.5825(4) 0.0401(13) Uani d . 1 . .
    H H18 0.5073 0.8094 0.5881 0.048 Uiso calc R 1 . .
    C C19 0.7872(7) 0.7270(6) 0.5165(4) 0.0403(12) Uani d . 1 . .
    H H19 0.8072 0.6605 0.4724 0.048 Uiso calc R 1 . .
    C C20 0.9111(7) 0.8201(6) 0.5748(4) 0.0356(11) Uani d . 1 . .
    H H20 1.0150 0.8161 0.5722 0.043 Uiso calc R 1 . .
    C C21 1.3459(8) 1.2699(6) 1.1170(4) 0.0429(14) Uani d . 1 . .
    H H21 1.3816 1.3718 1.1289 0.052 Uiso calc R 1 . .
    C C22 1.2974(8) 1.1905(6) 1.1902(4) 0.0420(14) Uani d . 1 . .
    H H22 1.2995 1.2377 1.2513 0.050 Uiso calc R 1 . .
    C C23 1.2924(8) 1.0656(6) 1.0143(4) 0.0463(15) Uani d . 1 . .
    H H23 1.2868 1.0210 0.9516 0.056 Uiso calc R 1 . .
    C C24 1.2458(9) 0.9790(6) 1.0871(4) 0.0473(17) Uani d . 1 . .
    H H24 1.2147 0.8771 1.0752 0.057 Uiso calc R 1 . .
    C C25 1.2447(7) 1.0414(6) 1.1769(4) 0.0363(13) Uani d . 1 . .
    C C26 1.1970(8) 0.9493(7) 1.2579(4) 0.0400(14) Uani d . 1 . .
    C C27 1.2756(10) 0.9897(8) 1.3550(5) 0.0521(18) Uani d . 1 . .
    H H27 1.3574 1.0770 1.3719 0.063 Uiso calc R 1 . .
    C C28 1.2299(10) 0.8980(9) 1.4252(5) 0.0626(19) Uani d . 1 . .
    H H28 1.2851 0.9242 1.4908 0.075 Uiso calc R 1 . .
    C C29 1.0786(9) 0.8260(7) 1.2401(5) 0.0475(14) Uani d . 1 . .
    H H29 1.0222 0.7969 1.1751 0.057 Uiso calc R 1 . .
    C C30 1.0384(10) 0.7417(7) 1.3147(6) 0.068(2) Uani d . 1 . .
    H H30 0.9537 0.6562 1.2997 0.082 Uiso calc R 1 . .
    C C31 0.5625(8) 0.6763(6) 0.2275(4) 0.0416(14) Uani d . 1 . .
    H H31 0.5320 0.5741 0.2179 0.050 Uiso calc R 1 . .
    C C32 0.5987(8) 0.8792(6) 0.3249(4) 0.0427(14) Uani d . 1 . .
    H H32 0.5925 0.9236 0.3851 0.051 Uiso calc R 1 . .
    C C33 0.6518(8) 0.9662(6) 0.2545(4) 0.0429(15) Uani d . 1 . .
    H H33 0.6847 1.0680 0.2672 0.051 Uiso calc R 1 . .
    C C34 0.6119(8) 0.7547(6) 0.1514(4) 0.0429(14) Uani d . 1 . .
    H H34 0.6147 0.7069 0.0915 0.052 Uiso calc R 1 . .
    C C35 0.6568(7) 0.9031(6) 0.1641(4) 0.0369(13) Uani d . 1 . .
    C C36 0.7132(8) 0.9905(6) 0.0870(4) 0.0379(13) Uani d . 1 . .
    C C37 0.8484(8) 1.1117(7) 0.1097(5) 0.0497(15) Uani d . 1 . .
    H H37 0.9043 1.1397 0.1750 0.060 Uiso calc R 1 . .
    C C38 0.8942(10) 1.1870(7) 0.0314(6) 0.0642(18) Uani d . 1 . .
    H H38 0.9855 1.2669 0.0456 0.077 Uiso calc R 1 . .
    C C39 0.6370(9) 0.9583(7) -0.0092(5) 0.0487(16) Uani d . 1 . .
    H H39 0.5452 0.8793 -0.0266 0.058 Uiso calc R 1 . .
    C C40 0.6957(10) 1.0424(8) -0.0802(5) 0.065(2) Uani d . 1 . .
    H H40 0.6433 1.0170 -0.1464 0.079 Uiso calc R 1 . .
loop_
    _atom_site_aniso_label
    _atom_site_aniso_U_11
    _atom_site_aniso_U_22
    _atom_site_aniso_U_33
    _atom_site_aniso_U_12
    _atom_site_aniso_U_13
    _atom_site_aniso_U_23
    Cu1 0.0314(4) 0.0371(3) 0.0274(3) 0.0003(3) 0.0008(3) -0.0029(3)
    Cu2 0.0285(3) 0.0338(3) 0.0265(3) 0.0000(3) 0.0015(3) -0.0010(2)
    O1 0.034(2) 0.049(2) 0.030(2) -0.0082(19) 0.0049(18) -0.0027(18)
    O2 0.0313(19) 0.076(3) 0.0424(19) -0.0012(18) -0.0050(16) -0.0032(17)
    O3 0.065(3) 0.048(2) 0.039(2) 0.023(2) 0.012(2) -0.0023(18)
    O4 0.033(2) 0.050(2) 0.030(2) 0.005(2) -0.0026(18) 0.0045(18)
    O5 0.035(2) 0.067(2) 0.050(2) -0.0029(18) -0.0056(17) -0.0101(17)
    O6 0.063(3) 0.055(3) 0.043(2) 0.026(2) 0.015(2) 0.0064(19)
    O7 0.076(4) 0.070(3) 0.037(2) 0.040(3) 0.010(2) 0.009(2)
    O8 0.188(8) 0.127(5) 0.092(4) 0.110(6) -0.018(4) 0.012(4)
    O9 0.157(8) 0.111(5) 0.051(3) 0.043(5) 0.024(4) -0.004(3)
    O10 0.141(7) 0.109(5) 0.055(4) 0.029(5) 0.018(4) -0.013(3)
    O11 0.077(4) 0.085(4) 0.079(4) 0.043(3) 0.020(3) 0.029(3)
    O12 0.197(9) 0.129(5) 0.096(4) 0.119(6) -0.026(5) 0.005(4)
    O13 0.049(3) 0.093(3) 0.048(2) 0.026(3) 0.010(2) 0.010(2)
    O14 0.050(3) 0.101(3) 0.036(2) 0.033(3) 0.014(2) 0.008(2)
    N1 0.036(2) 0.044(3) 0.028(2) 0.001(2) 0.0062(18) 0.0043(18)
    N2 0.033(2) 0.043(3) 0.030(2) -0.001(2) -0.0005(18) -0.0070(19)
    N3 0.032(2) 0.031(2) 0.028(2) 0.0012(19) 0.0028(19) -0.0043(18)
    N4 0.028(2) 0.035(2) 0.030(2) 0.0024(19) 0.0011(19) -0.0015(19)
    N5 0.035(3) 0.035(3) 0.034(2) 0.003(2) 0.004(2) -0.004(2)
    N6 0.111(5) 0.066(4) 0.057(3) 0.033(4) 0.044(3) 0.018(3)
    N7 0.036(3) 0.035(3) 0.029(2) 0.000(2) 0.005(2) 0.001(2)
    N8 0.097(4) 0.055(3) 0.075(4) 0.035(3) 0.049(3) 0.034(3)
    N9 0.060(4) 0.069(4) 0.045(3) 0.030(3) 0.006(3) 0.011(3)
    N10 0.057(4) 0.054(3) 0.049(3) 0.013(3) 0.007(3) 0.005(3)
    C1 0.032(2) 0.042(3) 0.028(2) 0.010(2) 0.0005(18) -0.0002(17)
    C2 0.035(2) 0.0362(19) 0.0352(18) 0.0093(16) 0.0049(16) 0.0037(15)
    C3 0.034(3) 0.052(3) 0.044(3) 0.005(2) 0.010(2) 0.007(2)
    C4 0.098(5) 0.038(3) 0.079(4) 0.006(3) 0.015(4) 0.012(2)
    C5 0.074(3) 0.064(3) 0.044(2) 0.015(3) 0.027(2) 0.015(2)
    C6 0.026(2) 0.036(3) 0.039(2) 0.0029(19) 0.0010(19) -0.0030(18)
    C7 0.0327(19) 0.0370(19) 0.0382(19) 0.0045(16) 0.0049(16) -0.0011(15)
    C8 0.042(3) 0.049(3) 0.056(3) -0.006(2) 0.015(2) 0.006(2)
    C9 0.052(3) 0.082(4) 0.086(4) 0.010(3) 0.031(3) -0.001(3)
    C10 0.072(4) 0.053(3) 0.078(4) -0.013(3) 0.013(3) 0.008(3)
    C11 0.030(3) 0.050(3) 0.040(3) 0.012(3) -0.004(2) -0.013(2)
    C12 0.037(3) 0.033(2) 0.050(3) 0.008(2) -0.003(2) -0.018(2)
    C13 0.026(2) 0.048(3) 0.048(3) 0.008(2) -0.006(2) -0.014(2)
    C14 0.022(3) 0.048(3) 0.053(3) 0.010(2) 0.000(2) -0.011(2)
    C15 0.035(3) 0.035(3) 0.021(2) 0.010(2) 0.004(2) -0.001(2)
    C16 0.026(3) 0.023(2) 0.029(3) 0.002(2) 0.003(2) 0.001(2)
    C17 0.036(3) 0.048(3) 0.037(3) 0.011(3) 0.006(2) -0.022(2)
    C18 0.029(3) 0.046(3) 0.043(3) 0.005(2) 0.008(2) -0.003(2)
    C19 0.031(3) 0.044(3) 0.041(2) 0.004(2) 0.007(2) -0.009(2)
    C20 0.030(2) 0.036(2) 0.040(2) 0.008(2) 0.010(2) -0.0094(19)
    C21 0.048(4) 0.033(3) 0.039(3) -0.003(3) 0.009(3) -0.008(2)
    C22 0.053(4) 0.036(3) 0.033(3) 0.010(3) 0.003(3) -0.007(2)
    C23 0.061(4) 0.028(3) 0.040(3) -0.001(3) 0.006(3) -0.010(2)
    C24 0.072(5) 0.030(3) 0.040(3) 0.009(3) 0.019(3) 0.000(3)
    C25 0.029(3) 0.030(3) 0.048(3) 0.002(2) 0.010(3) 0.005(2)
    C26 0.042(3) 0.045(3) 0.039(3) 0.016(3) 0.018(3) 0.005(2)
    C27 0.055(4) 0.061(4) 0.042(4) 0.020(4) 0.006(3) 0.002(3)
    C28 0.084(5) 0.084(5) 0.036(3) 0.043(4) 0.021(3) 0.012(3)
    C29 0.053(3) 0.046(3) 0.044(3) 0.010(3) 0.015(3) 0.004(2)
    C30 0.093(5) 0.042(3) 0.077(4) 0.009(3) 0.049(4) 0.008(3)
    C31 0.052(4) 0.031(3) 0.037(3) 0.006(3) 0.005(3) 0.000(2)
    C32 0.056(4) 0.046(3) 0.030(3) 0.014(3) 0.018(3) 0.002(2)
    C33 0.052(4) 0.030(3) 0.041(3) 0.002(3) 0.010(3) -0.003(3)
    C34 0.055(4) 0.035(3) 0.036(3) 0.001(3) 0.020(3) -0.007(2)
    C35 0.037(3) 0.046(3) 0.024(2) 0.009(3) 0.000(2) -0.001(2)
    C36 0.048(4) 0.027(3) 0.038(3) 0.011(2) 0.006(3) 0.003(2)
    C37 0.046(3) 0.043(3) 0.060(4) 0.010(3) 0.015(3) 0.010(3)
    C38 0.078(4) 0.047(3) 0.074(4) 0.014(3) 0.033(4) 0.019(3)
    C39 0.060(5) 0.050(4) 0.038(3) 0.014(3) 0.015(3) 0.004(3)
    C40 0.107(6) 0.063(4) 0.042(3) 0.044(4) 0.023(4) 0.014(3)
_geom_special_details
;
 All esds (except the esd in the dihedral angle between two l.s. planes)
 are estimated using the full covariance matrix.  The cell esds are taken
 into account individually in the estimation of esds in distances, angles
 and torsion angles; correlations between esds in cell parameters are only
 used when they are defined by crystal symmetry.  An approximate (isotropic)
 treatment of cell esds is used for estimating esds involving l.s. planes.
;
loop_
    _geom_bond_atom_site_label_1
    _geom_bond_atom_site_label_2
    _geom_bond_site_symmetry_2
    _geom_bond_distance
    _geom_bond_publ_flag
    Cu1 O1 . 1.937(5) yes
    Cu1 N4 . 1.993(5) yes
    Cu1 N1 . 2.011(5) yes
    Cu1 N5 . 2.031(5) yes
    Cu1 O3 . 2.275(4) yes
    Cu2 O4 . 1.944(5) yes
    Cu2 N2 . 1.967(5) yes
    Cu2 N3 . 2.001(5) yes
    Cu2 N7 . 2.028(5) yes
    Cu2 O6 . 2.308(4) yes
    O1 C1 . 1.276(7) ?
    O2 C1 . 1.223(7) ?
    O3 H3A . 0.8807 ?
    O3 H3B . 0.8719 ?
    O4 C6 . 1.300(7) ?
    O5 C6 . 1.221(7) ?
    O6 H6A . 0.8522 ?
    O6 H6B . 0.8556 ?
    O7 N9 . 1.252(6) ?
    O8 N9 . 1.230(7) ?
    O9 N9 . 1.220(7) ?
    O10 N10 . 1.198(7) ?
    O11 N10 . 1.224(7) ?
    O12 N10 . 1.224(7) ?
    O13 H13A . 0.8487 ?
    O13 H13B . 0.8665 ?
    O14 H14B . 0.8663 ?
    O14 H14A . 0.8976 ?
    N1 C2 . 1.475(6) ?
    N1 H1A . 0.9200 ?
    N1 H1B . 0.9200 ?
    N2 C7 . 1.481(6) ?
    N2 H2A . 0.9200 ?
    N2 H2B . 0.9200 ?
    N3 C19 . 1.335(8) ?
    N3 C18 . 1.340(7) ?
    N4 C12 . 1.322(8) ?
    N4 C11 . 1.347(7) ?
    N5 C21 . 1.344(7) ?
    N5 C23 . 1.353(7) ?
    N6 C28 . 1.323(10) ?
    N6 C30 . 1.346(10) ?
    N7 C31 . 1.325(7) ?
    N7 C32 . 1.330(7) ?
    N8 C38 . 1.323(10) ?
    N8 C40 . 1.333(10) ?
    C1 C2 . 1.529(6) ?
    C2 C3 . 1.529(6) ?
    C2 H2 . 1.0000 ?
    C3 C5 . 1.533(7) ?
    C3 C4 . 1.547(7) ?
    C3 H3 . 1.0000 ?
    C4 H4A . 0.9800 ?
    C4 H4B . 0.9800 ?
    C4 H4C . 0.9800 ?
    C5 H5A . 0.9800 ?
    C5 H5B . 0.9800 ?
    C5 H5C . 0.9800 ?
    C6 C7 . 1.533(6) ?
    C7 C8 . 1.539(6) ?
    C7 H7 . 1.0000 ?
    C8 C9 . 1.471(7) ?
    C8 C10 . 1.548(8) ?
    C8 H8 . 1.0000 ?
    C9 H9A . 0.9800 ?
    C9 H9B . 0.9800 ?
    C9 H9C . 0.9800 ?
    C10 H10A . 0.9800 ?
    C10 H10B . 0.9800 ?
    C10 H10C . 0.9800 ?
    C11 C14 . 1.351(9) ?
    C11 H11 . 0.9500 ?
    C12 C13 . 1.396(8) ?
    C12 H12 . 0.9500 ?
    C13 C15 . 1.388(7) ?
    C13 H13 . 0.9500 ?
    C14 C15 . 1.393(8) ?
    C14 H14 . 0.9500 ?
    C15 C16 . 1.483(4) ?
    C16 C17 . 1.374(8) ?
    C16 C20 . 1.393(7) ?
    C17 C18 . 1.391(9) ?
    C17 H17 . 0.9500 ?
    C18 H18 . 0.9500 ?
    C19 C20 . 1.344(8) ?
    C19 H19 . 0.9500 ?
    C20 H20 . 0.9500 ?
    C21 C22 . 1.357(8) ?
    C21 H21 . 0.9500 ?
    C22 C25 . 1.387(8) ?
    C22 H22 . 0.9500 ?
    C23 C24 . 1.384(8) ?
    C23 H23 . 0.9500 ?
    C24 C25 . 1.377(8) ?
    C24 H24 . 0.9500 ?
    C25 C26 . 1.508(7) ?
    C26 C29 . 1.351(9) ?
    C26 C27 . 1.401(9) ?
    C27 C28 . 1.382(10) ?
    C27 H27 . 0.9500 ?
    C28 H28 . 0.9500 ?
    C29 C30 . 1.378(9) ?
    C29 H29 . 0.9500 ?
    C30 H30 . 0.9500 ?
    C31 C34 . 1.389(8) ?
    C31 H31 . 0.9500 ?
    C32 C33 . 1.377(8) ?
    C32 H32 . 0.9500 ?
    C33 C35 . 1.398(8) ?
    C33 H33 . 0.9500 ?
    C34 C35 . 1.379(8) ?
    C34 H34 . 0.9500 ?
    C35 C36 . 1.463(7) ?
    C36 C39 . 1.376(8) ?
    C36 C37 . 1.424(9) ?
    C37 C38 . 1.391(9) ?
    C37 H37 . 0.9500 ?
    C38 H38 . 0.9500 ?
    C39 C40 . 1.386(9) ?
    C39 H39 . 0.9500 ?
    C40 H40 . 0.9500 ?
loop_
    _geom_angle_atom_site_label_1
    _geom_angle_atom_site_label_2
    _geom_angle_atom_site_label_3
    _geom_angle_site_symmetry_1
    _geom_angle_site_symmetry_3
    _geom_angle
    _geom_angle_publ_flag
    O1 Cu1 N4 . . 172.71(19) yes
    O1 Cu1 N1 . . 83.15(19) yes
    N4 Cu1 N1 . . 95.7(2) yes
    O1 Cu1 N5 . . 88.54(19) yes
    N4 Cu1 N5 . . 90.7(2) yes
    N1 Cu1 N5 . . 162.53(18) yes
    O1 Cu1 O3 . . 92.32(18) yes
    N4 Cu1 O3 . . 94.97(18) yes
    N1 Cu1 O3 . . 98.71(17) yes
    N5 Cu1 O3 . . 96.94(17) yes
    O4 Cu2 N2 . . 84.0(2) yes
    O4 Cu2 N3 . . 171.74(19) yes
    N2 Cu2 N3 . . 95.2(2) yes
    O4 Cu2 N7 . . 89.66(19) yes
    N2 Cu2 N7 . . 165.8(2) yes
    N3 Cu2 N7 . . 89.2(2) yes
    O4 Cu2 O6 . . 92.17(18) yes
    N2 Cu2 O6 . . 95.07(18) yes
    N3 Cu2 O6 . . 96.10(18) yes
    N7 Cu2 O6 . . 97.82(17) yes
    C1 O1 Cu1 . . 117.2(4) ?
    Cu1 O3 H3A . . 117.6 ?
    Cu1 O3 H3B . . 135.4 ?
    H3A O3 H3B . . 106.8 ?
    C6 O4 Cu2 . . 114.9(3) ?
    Cu2 O6 H6A . . 116.5 ?
    Cu2 O6 H6B . . 128.1 ?
    H6A O6 H6B . . 115.4 ?
    H13A O13 H13B . . 108.7 ?
    H14B O14 H14A . . 97.6 ?
    C2 N1 Cu1 . . 108.7(3) ?
    C2 N1 H1A . . 109.9 ?
    Cu1 N1 H1A . . 109.9 ?
    C2 N1 H1B . . 109.9 ?
    Cu1 N1 H1B . . 109.9 ?
    H1A N1 H1B . . 108.3 ?
    C7 N2 Cu2 . . 108.5(3) ?
    C7 N2 H2A . . 110.0 ?
    Cu2 N2 H2A . . 110.0 ?
    C7 N2 H2B . . 110.0 ?
    Cu2 N2 H2B . . 110.0 ?
    H2A N2 H2B . . 108.4 ?
    C19 N3 C18 . . 116.9(5) ?
    C19 N3 Cu2 . . 121.5(4) ?
    C18 N3 Cu2 . . 120.8(4) ?
    C12 N4 C11 . . 116.6(5) ?
    C12 N4 Cu1 . . 122.1(4) ?
    C11 N4 Cu1 . . 119.3(4) ?
    C21 N5 C23 . . 116.7(5) ?
    C21 N5 Cu1 . . 118.3(4) ?
    C23 N5 Cu1 . . 124.7(4) ?
    C28 N6 C30 . . 116.4(6) ?
    C31 N7 C32 . . 117.4(5) ?
    C31 N7 Cu2 . . 119.6(4) ?
    C32 N7 Cu2 . . 122.6(4) ?
    C38 N8 C40 . . 116.7(6) ?
    O9 N9 O8 . . 118.8(6) ?
    O9 N9 O7 . . 123.0(5) ?
    O8 N9 O7 . . 117.8(6) ?
    O10 N10 O12 . . 121.0(6) ?
    O10 N10 O11 . . 123.4(6) ?
    O12 N10 O11 . . 115.6(6) ?
    O2 C1 O1 . . 123.3(5) ?
    O2 C1 C2 . . 120.9(5) ?
    O1 C1 C2 . . 115.8(5) ?
    N1 C2 C1 . . 109.2(4) ?
    N1 C2 C3 . . 116.2(3) ?
    C1 C2 C3 . . 113.1(4) ?
    N1 C2 H2 . . 105.8 ?
    C1 C2 H2 . . 105.8 ?
    C3 C2 H2 . . 105.8 ?
    C2 C3 C5 . . 110.2(4) ?
    C2 C3 C4 . . 111.7(4) ?
    C5 C3 C4 . . 111.0(4) ?
    C2 C3 H3 . . 107.9 ?
    C5 C3 H3 . . 107.9 ?
    C4 C3 H3 . . 107.9 ?
    C3 C4 H4A . . 109.5 ?
    C3 C4 H4B . . 109.5 ?
    H4A C4 H4B . . 109.5 ?
    C3 C4 H4C . . 109.5 ?
    H4A C4 H4C . . 109.5 ?
    H4B C4 H4C . . 109.5 ?
    C3 C5 H5A . . 109.5 ?
    C3 C5 H5B . . 109.5 ?
    H5A C5 H5B . . 109.5 ?
    C3 C5 H5C . . 109.5 ?
    H5A C5 H5C . . 109.5 ?
    H5B C5 H5C . . 109.5 ?
    O5 C6 O4 . . 121.9(5) ?
    O5 C6 C7 . . 122.3(5) ?
    O4 C6 C7 . . 115.7(5) ?
    N2 C7 C6 . . 107.5(4) ?
    N2 C7 C8 . . 112.4(4) ?
    C6 C7 C8 . . 117.7(4) ?
    N2 C7 H7 . . 106.1 ?
    C6 C7 H7 . . 106.1 ?
    C8 C7 H7 . . 106.1 ?
    C9 C8 C7 . . 114.0(4) ?
    C9 C8 C10 . . 112.8(5) ?
    C7 C8 C10 . . 111.5(4) ?
    C9 C8 H8 . . 106.0 ?
    C7 C8 H8 . . 106.0 ?
    C10 C8 H8 . . 106.0 ?
    C8 C9 H9A . . 109.5 ?
    C8 C9 H9B . . 109.5 ?
    H9A C9 H9B . . 109.5 ?
    C8 C9 H9C . . 109.5 ?
    H9A C9 H9C . . 109.5 ?
    H9B C9 H9C . . 109.5 ?
    C8 C10 H10A . . 109.5 ?
    C8 C10 H10B . . 109.5 ?
    H10A C10 H10B . . 109.5 ?
    C8 C10 H10C . . 109.5 ?
    H10A C10 H10C . . 109.5 ?
    H10B C10 H10C . . 109.5 ?
    N4 C11 C14 . . 123.3(6) ?
    N4 C11 H11 . . 118.3 ?
    C14 C11 H11 . . 118.3 ?
    N4 C12 C13 . . 123.9(5) ?
    N4 C12 H12 . . 118.1 ?
    C13 C12 H12 . . 118.1 ?
    C15 C13 C12 . . 119.0(5) ?
    C15 C13 H13 . . 120.5 ?
    C12 C13 H13 . . 120.5 ?
    C11 C14 C15 . . 120.9(5) ?
    C11 C14 H14 . . 119.5 ?
    C15 C14 H14 . . 119.5 ?
    C13 C15 C14 . . 116.2(5) ?
    C13 C15 C16 . . 121.6(4) ?
    C14 C15 C16 . . 122.2(4) ?
    C17 C16 C20 . . 116.8(5) ?
    C17 C16 C15 . . 120.9(4) ?
    C20 C16 C15 . . 122.3(4) ?
    C16 C17 C18 . . 119.4(5) ?
    C16 C17 H17 . . 120.3 ?
    C18 C17 H17 . . 120.3 ?
    N3 C18 C17 . . 122.7(6) ?
    N3 C18 H18 . . 118.7 ?
    C17 C18 H18 . . 118.7 ?
    N3 C19 C20 . . 123.5(5) ?
    N3 C19 H19 . . 118.2 ?
    C20 C19 H19 . . 118.2 ?
    C19 C20 C16 . . 120.5(5) ?
    C19 C20 H20 . . 119.7 ?
    C16 C20 H20 . . 119.7 ?
    N5 C21 C22 . . 123.0(5) ?
    N5 C21 H21 . . 118.5 ?
    C22 C21 H21 . . 118.5 ?
    C21 C22 C25 . . 120.8(5) ?
    C21 C22 H22 . . 119.6 ?
    C25 C22 H22 . . 119.6 ?
    N5 C23 C24 . . 122.8(5) ?
    N5 C23 H23 . . 118.6 ?
    C24 C23 H23 . . 118.6 ?
    C25 C24 C23 . . 119.7(5) ?
    C25 C24 H24 . . 120.2 ?
    C23 C24 H24 . . 120.2 ?
    C24 C25 C22 . . 117.0(5) ?
    C24 C25 C26 . . 120.7(5) ?
    C22 C25 C26 . . 122.3(5) ?
    C29 C26 C27 . . 117.7(6) ?
    C29 C26 C25 . . 121.8(6) ?
    C27 C26 C25 . . 120.5(6) ?
    C28 C27 C26 . . 117.6(7) ?
    C28 C27 H27 . . 121.2 ?
    C26 C27 H27 . . 121.2 ?
    N6 C28 C27 . . 125.0(7) ?
    N6 C28 H28 . . 117.5 ?
    C27 C28 H28 . . 117.5 ?
    C26 C29 C30 . . 121.1(7) ?
    C26 C29 H29 . . 119.5 ?
    C30 C29 H29 . . 119.5 ?
    N6 C30 C29 . . 122.2(7) ?
    N6 C30 H30 . . 118.9 ?
    C29 C30 H30 . . 118.9 ?
    N7 C31 C34 . . 123.7(5) ?
    N7 C31 H31 . . 118.2 ?
    C34 C31 H31 . . 118.2 ?
    N7 C32 C33 . . 123.2(5) ?
    N7 C32 H32 . . 118.4 ?
    C33 C32 H32 . . 118.4 ?
    C32 C33 C35 . . 119.3(5) ?
    C32 C33 H33 . . 120.4 ?
    C35 C33 H33 . . 120.4 ?
    C35 C34 C31 . . 118.9(5) ?
    C35 C34 H34 . . 120.5 ?
    C31 C34 H34 . . 120.5 ?
    C34 C35 C33 . . 117.4(5) ?
    C34 C35 C36 . . 121.0(5) ?
    C33 C35 C36 . . 121.5(5) ?
    C39 C36 C37 . . 118.3(5) ?
    C39 C36 C35 . . 121.1(6) ?
    C37 C36 C35 . . 120.7(5) ?
    C38 C37 C36 . . 116.5(7) ?
    C38 C37 H37 . . 121.7 ?
    C36 C37 H37 . . 121.7 ?
    N8 C38 C37 . . 125.5(7) ?
    N8 C38 H38 . . 117.3 ?
    C37 C38 H38 . . 117.3 ?
    C36 C39 C40 . . 119.3(7) ?
    C36 C39 H39 . . 120.4 ?
    C40 C39 H39 . . 120.4 ?
    N8 C40 C39 . . 123.8(7) ?
    N8 C40 H40 . . 118.1 ?
    C39 C40 H40 . . 118.1 ?
loop_
    _geom_hbond_atom_site_label_D
    _geom_hbond_atom_site_label_H
    _geom_hbond_atom_site_label_A
    _geom_hbond_site_symmetry_A
    _geom_hbond_distance_DH
    _geom_hbond_distance_HA
    _geom_hbond_distance_DA
    _geom_hbond_angle_DHA
    _geom_hbond_publ_flag
    N2 H2A O12 . 0.92 2.07 2.936(7) 155.7 n
    O6 H6A O10 . 0.85 2.14 2.983(7) 170.3 n
    O6 H6B O13 . 0.86 1.93 2.782(6) 171.1 n
    O14 H14A O4 . 0.90 2.22 2.941(6) 137.0 n
    O14 H14B O2 1_344 0.87 1.89 2.745(7) 168.4 n
    O13 H13A O5 1_655 0.85 1.97 2.816(7) 172.9 n
    O13 H13B O1 1_444 0.87 2.14 2.997(6) 172.2 n
    N1 H1B O8 1_665 0.92 2.12 2.892(7) 140.7 n
    O3 H3A O9 1_665 0.88 2.06 2.930(7) 170.2 n
    O3 H3B O14 1_666 0.87 1.89 2.752(6) 169.0 n
data_global
_journal_date_recd_electronic     2008-01-18
_journal_date_accepted     2008-01-21
_journal_name_full     'Acta Crystallographica, Section E'
_journal_year     2008
_journal_volume     64
_journal_issue      2
_journal_page_first     m405
_journal_page_last     m405
_journal_paper_category     QM
_journal_coeditor_code     NG2423
_publ_contact_author     'Lou, Ben-Yong'
_publ_contact_author_email     loubenyong@yahoo.com.cn
_publ_contact_author_fax     ?
_publ_contact_author_phone     ?
_publ_section_title
;\
\m-4,4'-Bipyridine-\k^2^<i>N</i>:<i>N</i>'-bis[aqua(4,4'-bipyridine-\k<i>N</i>)\
(L-valinato-\k^2^<i>N</i>,<i>O</i>)copper(II)] dinitrate dihydrate
;
loop_
    _publ_author_name
    _publ_author_address
    'Lou, Ben-Yong'
;
Department of Chemistry and Chemical Engineering
Minjiang University, Fuzhou 350108, People's Republic of China
;
    'Hong, Mao-Chun'
;
State Key Laboratory of Structural Chemistry
FuJian Institute of Research on the Structure of Matter
Fuzhou 350002, People's Republic of China
;
