# Supplementary material for: μ-4,4′-Bipyridine-κ2 N:N′-bis­[aqua­(4,4′-bi­pyridine-κN)(l-valinato-κ2 N,O)copper(II)] dinitrate dihydrate
Source: Acta Crystallogr Sect E Struct Rep Online. 2008 Jan 25;64(Pt 2):m405. doi: 10.1107/S1600536808002109 (PMC2960237; doi:10.1107/S1600536808002109)
Supplement: Supplementary file 2 [file e-64-0m405-Isup2.hkl]

# 
# h,k,l, Fc-squared, Fo-squared, sigma(Fo-squared) and status flag 
# 
data_I
_shelx_title ' lou in P1' 
_shelx_refln_list_code          4 
_shelx_F_calc_maximum      145.90 
_exptl_crystal_F_000       532.00 
_reflns_d_resolution_high  0.7700 
 
loop_ 
 _symmetry_equiv_pos_as_xyz 
 'x, y, z' 
 
_cell_length_a     8.9675 
_cell_length_b     9.6545 
_cell_length_c    13.9421 
_cell_angle_alpha  91.533 
_cell_angle_beta  100.384 
_cell_angle_gamma 105.393 
 
_shelx_F_squared_multiplier     1.000 
 
loop_ 
 _refln_index_h 
 _refln_index_k 
 _refln_index_l 
 _refln_F_squared_calc 
 _refln_F_squared_meas 
 _refln_F_squared_sigma 
 _refln_observed_status 
   2   0 -18       17.19       14.36      5.81 o 
   3   0 -18       15.53        4.68      6.11 o 
   1   1 -18       21.00       24.93      9.68 o 
   2   1 -18       17.05        9.44      4.43 o 
   1  -3 -17       86.20       64.35     14.84 o 
   0  -2 -17      120.19      106.88     14.01 o 
   1  -2 -17       56.15       53.75     13.46 o 
  -1  -1 -17       16.77       17.82      8.14 o 
   0  -1 -17        0.18        2.65      4.79 o 
   1  -1 -17      114.08      106.15     13.63 o 
   2  -1 -17        1.80        7.73      5.54 o 
  -1   0 -17       48.05       51.13     11.38 o 
   0   0 -17      119.33      124.26     15.20 o 
   1   0 -17        0.28        7.44      3.54 o 
   2   0 -17       28.14       31.50      8.14 o 
  -1   1 -17       56.35       61.29     11.30 o 
   0   1 -17       36.74       55.05     10.49 o 
   1   1 -17      112.25      114.69     15.49 o 
   2   1 -17       58.02       56.10     12.03 o 
   3   1 -17       76.99       75.89     12.09 o 
  -1   2 -17       18.22       21.95      7.06 o 
   0   2 -17       10.58        7.52      8.27 o 
   1   2 -17        9.69        4.38      5.60 o 
   2   2 -17       12.33        8.76      4.81 o 
   3   2 -17        9.62        9.81      6.41 o 
  -1   3 -17        2.57        4.30      2.95 o 
   0   3 -17       14.52       13.19      4.84 o 
   1   3 -17       57.90       72.95     11.68 o 
   2   3 -17       53.37       36.07     11.84 o 
   3   3 -17       25.75       14.79      7.65 o 
   4   3 -17        0.87        5.68      6.22 o 
   0   4 -17       60.02       64.08     11.49 o 
   1   4 -17       38.69       35.04      8.81 o 
   2   4 -17       81.52       66.19     10.98 o 
   1  -5 -16      197.87      191.45     18.17 o 
   0  -4 -16      182.30      165.20     19.09 o 
   1  -4 -16       83.38       70.65     16.25 o 
  -1  -3 -16        0.68       -1.68      6.76 o 
   0  -3 -16       49.64       43.04     10.30 o 
   1  -3 -16       23.46       24.58     11.68 o 
  -2  -2 -16       49.38       58.70     11.00 o 
  -1  -2 -16       60.22       59.81     12.28 o 
   0  -2 -16       30.08       13.46      7.92 o 
   1  -2 -16      147.15      143.06     24.17 o 
  -2  -1 -16      203.65      178.93     17.14 o 
  -1  -1 -16      273.19      250.29     22.31 o 
   0  -1 -16      166.76      184.18     16.47 o 
   1  -1 -16       15.55       37.56      9.33 o 
  -3   0 -16       64.12       57.13     18.36 o 
  -2   0 -16      125.21      107.61     14.90 o 
  -1   0 -16      138.68      135.92     14.22 o 
   0   0 -16        2.90       -3.33      6.00 o 
   1   0 -16       29.53       28.25      8.73 o 
   2   0 -16        3.43        6.52      3.16 o 
  -3   1 -16        0.52        4.35      5.62 o 
  -2   1 -16       26.35       33.74      9.92 o 
  -1   1 -16       42.54       42.94     11.79 o 
   0   1 -16        8.07        8.25      6.38 o 
   1   1 -16        1.00        7.03      3.81 o 
   2   1 -16       18.89       11.68      4.62 o 
  -3   2 -16       58.37       60.08     13.92 o 
  -2   2 -16       58.18       58.75     10.95 o 
  -1   2 -16       41.30       31.58      8.11 o 
   0   2 -16      110.02      122.59     13.57 o 
   1   2 -16      155.16      144.68     14.95 o 
   2   2 -16      201.98      214.57     16.28 o 
   3   2 -16      266.87      284.98     18.17 o 
  -3   3 -16       75.43       80.98     13.03 o 
  -2   3 -16       48.48       42.69      9.57 o 
  -1   3 -16      121.04      109.20     14.11 o 
   0   3 -16       81.27       85.68     14.30 o 
   1   3 -16      145.32      127.32     12.73 o 
   2   3 -16      294.19      311.69     18.06 o 
   3   3 -16       80.82       79.52     12.76 o 
   4   3 -16       33.88       26.85      6.54 o 
  -2   4 -16       10.98       12.44      4.46 o 
  -1   4 -16        2.22       -4.54      4.54 o 
   0   4 -16       15.56        3.14      3.49 o 
   1   4 -16        6.23        4.35      3.00 o 
   2   4 -16        0.87        2.70      2.46 o 
  -2   5 -16       18.36        8.30      7.00 o 
  -1   5 -16       39.38       52.16     11.90 o 
   0   5 -16       72.23       77.08     10.57 o 
   1  -6 -15      150.56      118.75     13.92 o 
  -1  -5 -15        8.75        9.22      5.00 o 
   0  -5 -15        3.06        2.43      6.03 o 
  -2  -4 -15       14.83       11.33      5.95 o 
  -1  -4 -15      137.93      129.02     17.79 o 
   0  -4 -15       59.10       51.64     17.55 o 
  -2  -3 -15      153.02      122.59     15.47 o 
  -1  -3 -15      295.34      269.48     19.82 o 
   0  -3 -15      242.28      264.13     18.39 o 
  -3  -2 -15       11.51       13.46      5.00 o 
  -2  -2 -15       31.45       47.48     12.19 o 
  -1  -2 -15      197.35      192.45     16.36 o 
   0  -2 -15      250.92      246.37     19.06 o 
   1  -2 -15       51.74       55.35     12.06 o 
  -4  -1 -15        1.20        3.89      4.41 o 
  -3  -1 -15        7.98       11.68      6.19 o 
  -2  -1 -15        8.79       12.41      6.60 o 
  -1  -1 -15       19.77       30.77     12.52 o 
   0  -1 -15       17.73       11.49      8.46 o 
   1  -1 -15        8.50        2.11      3.16 o 
  -4   0 -15       23.64       15.22      9.76 o 
  -3   0 -15      189.47      157.01     16.76 o 
  -2   0 -15      162.71      156.66     15.93 o 
  -1   0 -15      182.11      164.36     14.98 o 
   0   0 -15        6.99       15.84      9.63 o 
   1   0 -15       59.77       45.67     11.03 o 
  -4   1 -15      199.86      187.94     18.60 o 
  -3   1 -15      164.80      179.53     16.44 o 
  -2   1 -15      105.10       99.74     12.52 o 
  -1   1 -15       31.83       37.74      9.17 o 
   0   1 -15      117.77      100.09     12.11 o 
   1   1 -15      226.36      227.47     15.87 o 
   2   1 -15      419.48      385.29     20.31 o 
  -4   2 -15        5.92        8.08      4.49 o 
  -3   2 -15       83.81       77.19     12.03 o 
  -2   2 -15      155.45      139.08     15.01 o 
  -1   2 -15      170.97      171.15     14.98 o 
   0   2 -15       25.64       39.15      8.65 o 
   1   2 -15        8.13        8.57      5.60 o 
   2   2 -15       27.24       16.09     11.71 o 
  -4   3 -15       26.55       28.25      8.22 o 
  -3   3 -15       10.36       16.09      8.06 o 
  -2   3 -15        0.86        7.25      3.73 o 
  -1   3 -15        0.23        2.08      3.89 o 
   0   3 -15        4.47        2.43      4.43 o 
   1   3 -15       64.54       63.05     10.41 o 
   2   3 -15      167.40      169.50     17.74 o 
   3   3 -15       30.93       36.45      8.44 o 
  -4   4 -15       82.10       91.25     14.28 o 
  -3   4 -15       38.94       40.31      9.98 o 
  -2   4 -15       62.48       61.38     14.68 o 
  -1   4 -15       34.10       38.69      8.65 o 
   0   4 -15       60.84       49.15      8.22 o 
   1   4 -15      237.60      260.21     16.55 o 
   2   4 -15      214.97      233.96     14.71 o 
   3   4 -15       93.88       79.84      9.25 o 
  -3   5 -15       85.28       80.71     11.73 o 
  -2   5 -15       47.97       37.83      8.57 o 
  -1   5 -15       80.48       76.95     11.57 o 
   0   5 -15      137.92      135.21     14.74 o 
   1   5 -15       83.15       78.27      9.36 o 
  -3   6 -15       14.11        4.08      6.27 o 
  -2   6 -15       17.17       17.93      7.57 o 
  -1   6 -15        3.40        5.22      3.16 o 
  -1  -6 -14        1.52        6.98      5.38 o 
   0  -6 -14       15.57       11.84      6.27 o 
  -2  -5 -14       40.00       44.91     10.11 o 
  -1  -5 -14      135.72      138.92     14.06 o 
   0  -5 -14      221.82      217.44     17.49 o 
  -3  -4 -14       21.83       11.41      8.33 o 
  -2  -4 -14      116.74      103.64     13.17 o 
  -1  -4 -14      306.55      269.70     19.66 o 
   0  -4 -14      326.69      300.90     21.60 o 
  -3  -3 -14       50.36       37.28     11.00 o 
  -2  -3 -14        5.97        3.24      5.08 o 
  -1  -3 -14       11.84       21.14      9.81 o 
   0  -3 -14        2.31        4.49      3.87 o 
  -4  -2 -14        6.07        5.06      7.49 o 
  -3  -2 -14       73.06       73.35     17.76 o 
  -2  -2 -14      163.23      158.55     15.57 o 
  -1  -2 -14       42.86       46.40     13.33 o 
   0  -2 -14      367.85      330.89     20.71 o 
  -4  -1 -14      160.33      126.54     17.82 o 
  -3  -1 -14      375.31      379.39     21.71 o 
  -2  -1 -14      394.39      428.30     25.01 o 
  -1  -1 -14      177.33      165.88     16.03 o 
   0  -1 -14        7.21        4.62      3.57 o 
  -5   0 -14       56.33       55.91     12.17 o 
  -4   0 -14      133.80      111.12     19.20 o 
  -3   0 -14      211.91      202.81     18.47 o 
  -2   0 -14      285.62      271.81     19.66 o 
  -1   0 -14       13.82       25.44      7.14 o 
   0   0 -14        7.30        8.79      5.43 o 
   1   0 -14       32.99       38.74      8.62 o 
  -5   1 -14       11.05        7.95      4.95 o 
  -4   1 -14       54.05       44.07     13.92 o 
  -3   1 -14        0.65        2.51      4.95 o 
  -2   1 -14        5.55        6.06      3.79 o 
  -1   1 -14       46.65       54.83     10.60 o 
   0   1 -14        9.99        9.79      9.22 o 
   1   1 -14       26.21       18.30      5.43 o 
  -5   2 -14      166.40      146.49     21.74 o 
  -4   2 -14      218.98      222.25     18.76 o 
  -3   2 -14       82.07       84.47     11.76 o 
  -2   2 -14        5.25        7.76      5.54 o 
  -1   2 -14        2.02        4.70      3.76 o 
   0   2 -14       22.76       29.44      6.71 o 
   1   2 -14      336.36      349.30     19.12 o 
   2   2 -14      351.39      334.27     21.47 o 
  -5   3 -14      102.06       86.63     14.17 o 
  -4   3 -14       58.49       64.32     12.44 o 
  -3   3 -14       25.23       30.07      9.03 o 
  -2   3 -14      186.29      198.75     14.90 o 
  -1   3 -14      119.93      130.13     12.68 o 
   0   3 -14      425.29      403.35     26.20 o 
   1   3 -14      327.51      334.43     21.71 o 
   2   3 -14      140.33      142.35     13.44 o 
  -5   4 -14       67.03       53.62     11.46 o 
  -4   4 -14       73.49       85.93     12.38 o 
  -3   4 -14       77.34       78.19     11.90 o 
  -2   4 -14       17.61        8.87      5.14 o 
  -1   4 -14       27.64       27.04      8.95 o 
   0   4 -14       69.90       71.19      9.03 o 
   1   4 -14       64.09       79.73      9.49 o 
   2   4 -14      160.31      153.55     11.71 o 
   3   4 -14        9.86        6.46      3.62 o 
  -5   5 -14        6.32       20.55      9.95 o 
  -4   5 -14        7.77        1.73      6.54 o 
  -3   5 -14        5.17        9.54      8.33 o 
  -2   5 -14        4.47        2.27      3.27 o 
  -1   5 -14       28.02       34.01      8.46 o 
   0   5 -14      106.46      101.90     12.33 o 
   1   5 -14       26.49       16.30      5.16 o 
   2   5 -14       13.58       10.79      5.27 o 
  -4   6 -14       10.74        4.54      3.08 o 
  -3   6 -14       17.13       14.41      6.49 o 
  -2   6 -14       38.36       34.47      9.41 o 
  -1   6 -14      176.87      178.31     13.44 o 
   0   6 -14      277.84      297.68     16.20 o 
  -3   7 -14       55.07       44.69      9.33 o 
   0  -7 -13      108.17      124.51     13.71 o 
  -2  -6 -13       30.38       21.44      6.03 o 
  -1  -6 -13       32.39       22.90     12.25 o 
   0  -6 -13      154.44      153.79     13.76 o 
  -3  -5 -13        2.25        4.97      3.54 o 
  -1  -5 -13       12.61       18.52      9.03 o 
   0  -5 -13       32.94       32.36      9.71 o 
  -4  -4 -13       16.15       15.98     12.17 o 
  -3  -4 -13        0.84        1.78      2.43 o 
  -2  -4 -13        0.76       -2.73      5.54 o 
  -1  -4 -13        0.26        5.43      4.81 o 
   0  -4 -13       95.85       95.66     13.14 o 
  -4  -3 -13       78.37       72.51     11.41 o 
  -3  -3 -13       96.99      102.01     15.36 o 
  -2  -3 -13      143.17      165.33     15.71 o 
  -1  -3 -13      404.55      396.40     20.85 o 
   0  -3 -13      473.15      483.24     29.20 o 
  -5  -2 -13       26.06       31.93      8.71 o 
  -4  -2 -13      133.46      145.52     17.52 o 
  -3  -2 -13      394.10      351.62     21.12 o 
  -2  -2 -13      427.87      434.55     22.66 o 
  -1  -2 -13      132.36      143.95     14.90 o 
   0  -2 -13        0.49        0.73      3.38 o 
  -5  -1 -13       29.03       18.76      7.46 o 
  -4  -1 -13       33.27       41.72     10.92 o 
  -3  -1 -13       16.87       13.65      8.62 o 
  -2  -1 -13       45.94       34.80      9.14 o 
  -1  -1 -13       22.94       30.34      9.38 o 
   0  -1 -13       91.39       81.90     10.65 o 
  -6   0 -13        2.91       10.11      6.46 o 
  -5   0 -13        7.73       11.41      8.46 o 
  -4   0 -13      164.38      191.91     16.55 o 
  -3   0 -13      133.36      126.62     18.63 o 
  -2   0 -13      291.80      301.25     22.79 o 
  -1   0 -13      515.67      530.23     23.09 o 
   0   0 -13      350.53      391.13     19.36 o 
  -6   1 -13       35.37       16.38      8.14 o 
  -5   1 -13      114.98      121.89     15.14 o 
  -4   1 -13      294.66      314.45     21.55 o 
  -3   1 -13      446.54      445.66     22.25 o 
  -2   1 -13      357.07      349.76     19.12 o 
  -1   1 -13      427.95      429.90     20.28 o 
   0   1 -13      172.34      158.01     12.92 o 
   1   1 -13      554.47      572.44     22.28 o 
  -6   2 -13       69.50       59.19     13.46 o 
  -5   2 -13      157.85      162.06     20.95 o 
  -4   2 -13      183.60      181.26     15.33 o 
  -3   2 -13       48.62       50.59     13.82 o 
  -2   2 -13        6.73        1.60      6.62 o 
  -1   2 -13       80.92       71.89     11.38 o 
   0   2 -13      299.53      295.74     16.71 o 
   1   2 -13      568.92      590.77     22.85 o 
  -6   3 -13        7.49        3.54      5.84 o 
  -5   3 -13       14.22        7.98      5.03 o 
  -4   3 -13       23.18       24.28      9.17 o 
  -3   3 -13        3.38        4.14      3.24 o 
  -2   3 -13        5.94        5.68      3.70 o 
  -1   3 -13       18.89       15.84      8.92 o 
   0   3 -13        8.13        5.60      3.76 o 
   1   3 -13       14.93       19.36      6.89 o 
   2   3 -13        5.81        6.27      3.73 o 
  -6   4 -13      106.13       97.85     15.17 o 
  -5   4 -13      234.75      214.73     17.41 o 
  -4   4 -13       37.72       34.26      8.54 o 
  -3   4 -13       60.57       50.72      9.08 o 
  -2   4 -13       19.99       19.49      4.87 o 
  -1   4 -13       87.97       88.71     10.06 o 
   0   4 -13      240.75      252.50     14.76 o 
   1   4 -13      115.27      120.64     15.41 o 
   2   4 -13      385.62      392.37     22.66 o 
   3   4 -13      153.48      155.98     12.68 o 
  -6   5 -13      112.41       93.71     12.71 o 
  -5   5 -13       38.59       46.18     10.98 o 
  -4   5 -13      140.03      137.43     16.74 o 
  -3   5 -13      123.31      135.62     14.38 o 
  -2   5 -13      148.53      149.87     12.98 o 
  -1   5 -13      127.79      103.42     10.27 o 
   0   5 -13      174.12      190.05     14.82 o 
   1   5 -13      142.97      134.11     11.49 o 
   2   5 -13       88.54       89.39      8.25 o 
  -5   6 -13       33.26       43.12      9.60 o 
  -4   6 -13       19.65       22.36      6.38 o 
  -3   6 -13       94.66       90.39     11.27 o 
  -2   6 -13       97.31      111.21     11.60 o 
  -1   6 -13       56.72       40.10      9.30 o 
   0   6 -13       40.42       41.64      7.03 o 
  -5   7 -13        5.23        3.79      6.62 o 
  -4   7 -13        9.40       15.36      9.11 o 
  -3   7 -13       14.59       11.68      6.79 o 
  -2   7 -13       23.86       16.90      6.19 o 
   0  -8 -12      183.21      179.48     14.98 o 
  -2  -7 -12       15.51        4.89      5.43 o 
  -1  -7 -12       67.44       77.84     10.57 o 
   0  -7 -12       39.93       34.45     13.36 o 
  -3  -6 -12        9.03        5.30      5.16 o 
  -2  -6 -12        3.79        6.95      5.84 o 
  -1  -6 -12       65.42       57.00      9.19 o 
   0  -6 -12        7.39        6.89      5.79 o 
  -4  -5 -12       83.27       62.16     10.71 o 
  -3  -5 -12      119.93      118.34     14.44 o 
  -2  -5 -12      167.77      164.12     14.74 o 
  -1  -5 -12      158.56      153.41     13.92 o 
  -4  -4 -12       85.36       89.87     12.63 o 
  -3  -4 -12      151.10      137.11     14.57 o 
  -2  -4 -12      296.59      307.42     18.47 o 
  -1  -4 -12      462.60      482.46     29.58 o 
  -5  -3 -12        1.78        5.03      3.30 o 
  -4  -3 -12       18.56       17.55      4.70 o 
  -3  -3 -12       29.58       44.99      8.98 o 
  -2  -3 -12       55.32       52.64     16.38 o 
  -1  -3 -12      222.08      223.84     15.44 o 
  -6  -2 -12        1.84       12.19      6.00 o 
  -5  -2 -12        8.06        4.87      3.19 o 
  -4  -2 -12        9.31        4.79      5.00 o 
  -3  -2 -12       55.79       48.78     11.27 o 
  -2  -2 -12       41.97       43.26      9.22 o 
  -1  -2 -12      468.17      491.44     22.36 o 
   0  -2 -12       71.96       73.92      9.73 o 
  -6  -1 -12       41.53       47.42     17.71 o 
  -5  -1 -12       89.15       93.33     16.55 o 
  -4  -1 -12      220.46      217.00     17.03 o 
  -3  -1 -12      231.42      228.55     18.22 o 
  -2  -1 -12      280.54      268.75     17.44 o 
  -1  -1 -12      277.11      283.19     17.17 o 
   0  -1 -12      968.75      956.08     36.66 o 
  -6   0 -12       85.55      106.74     18.52 o 
  -5   0 -12      326.93      320.94     19.95 o 
  -4   0 -12      251.12      258.43     17.90 o 
  -3   0 -12      129.23      151.98     15.44 o 
  -2   0 -12       55.01       64.21     12.22 o 
  -1   0 -12      403.06      381.23     20.76 o 
   0   0 -12      733.52      727.04     25.87 o 
  -7   1 -12       15.77        2.33      7.57 o 
  -6   1 -12       20.14       26.58      9.84 o 
  -5   1 -12        3.92        5.19      5.49 o 
  -4   1 -12      170.71      183.67     18.68 o 
  -3   1 -12      232.18      256.97     17.06 o 
  -2   1 -12        6.09        4.49      5.43 o 
  -1   1 -12      178.71      186.61     13.14 o 
   0   1 -12      574.16      544.27     21.85 o 
  -7   2 -12        4.51        1.30      7.11 o 
  -6   2 -12       27.46       36.72     12.55 o 
  -5   2 -12       54.98       55.83     11.71 o 
  -4   2 -12       58.38       49.59      9.41 o 
  -3   2 -12      178.54      193.02     14.74 o 
  -2   2 -12      580.87      573.17     22.41 o 
  -1   2 -12       42.21       41.66      8.71 o 
   0   2 -12        9.94        8.60      4.54 o 
   1   2 -12      748.97      725.77     28.96 o 
  -7   3 -12       16.98       10.03      5.46 o 
  -6   3 -12      181.56      173.72     17.03 o 
  -5   3 -12      585.31      581.09     25.52 o 
  -4   3 -12      266.23      254.40     17.74 o 
  -3   3 -12      129.44      134.65     13.33 o 
  -2   3 -12       36.39       54.56      9.60 o 
  -1   3 -12      381.00      388.53     18.33 o 
   0   3 -12      269.33      268.43     25.58 o 
   1   3 -12      138.42      139.11     10.38 o 
   2   3 -12      306.02      307.23     14.84 o 
  -7   4 -12       68.58       39.75     11.57 o 
  -6   4 -12      184.10      183.94     16.95 o 
  -5   4 -12       31.72       47.32     10.36 o 
  -4   4 -12       38.53       34.93     10.36 o 
  -3   4 -12       31.05       33.63      7.98 o 
  -2   4 -12      256.51      233.85     15.84 o 
  -1   4 -12      104.74       90.12      9.71 o 
   0   4 -12      125.03      125.32     11.27 o 
   1   4 -12       16.70       17.06      5.03 o 
   2   4 -12       63.88       55.43      7.06 o 
   3   4 -12      138.82      131.59     10.06 o 
  -6   5 -12       11.67       12.92      8.27 o 
  -5   5 -12       10.78        8.22      7.92 o 
  -4   5 -12        3.47        4.60      6.08 o 
  -3   5 -12       52.10       60.54     10.68 o 
  -2   5 -12       14.56       10.54      5.52 o 
  -1   5 -12        1.92        3.54      1.95 o 
   0   5 -12       25.86       17.84      5.35 o 
   1   5 -12        6.93        3.73      2.33 o 
   2   5 -12       62.22       69.92      7.68 o 
  -6   6 -12        8.78        2.97      6.46 o 
  -5   6 -12       19.58       12.52      8.41 o 
  -4   6 -12       21.27       24.12      8.35 o 
  -3   6 -12       73.69       84.87     11.79 o 
  -2   6 -12      146.51      142.14     12.06 o 
  -1   6 -12      157.00      162.90     13.11 o 
   0   6 -12      237.55      227.39     15.65 o 
  -6   7 -12       41.81       43.31     11.17 o 
  -5   7 -12       18.42       23.06      7.38 o 
  -4   7 -12       37.16       32.34      8.30 o 
  -3   7 -12      109.22      111.75     11.30 o 
  -2   7 -12       99.41       93.66     10.82 o 
  -5   8 -12       10.80        8.44      5.60 o 
  -4   8 -12       46.41       44.67      9.79 o 
  -1  -8 -11       24.00       18.63      8.44 o 
   0  -8 -11       10.52        6.38      5.03 o 
  -2  -7 -11       62.30       60.89      8.76 o 
  -1  -7 -11       90.76       91.93     10.98 o 
   0  -7 -11      153.51      134.48     20.82 o 
  -4  -6 -11      139.17      113.75     23.60 o 
  -3  -6 -11      153.27      139.14     12.49 o 
  -2  -6 -11      264.67      304.42     19.76 o 
  -1  -6 -11      318.95      329.80     18.68 o 
  -4  -5 -11        5.66        7.38      4.43 o 
  -3  -5 -11       70.47       72.03     10.68 o 
  -2  -5 -11       48.76       50.10      8.79 o 
  -1  -5 -11      371.44      409.19     25.28 o 
  -5  -4 -11        7.54        4.38      6.33 o 
  -4  -4 -11        1.38        4.54      6.27 o 
  -3  -4 -11       12.21       20.85      6.81 o 
  -2  -4 -11       37.71       51.89      9.30 o 
  -1  -4 -11        2.16        1.92      4.76 o 
  -6  -3 -11       71.79       66.84     12.30 o 
  -5  -3 -11      147.92      138.92     14.87 o 
  -4  -3 -11      116.40      121.48     12.57 o 
  -3  -3 -11      264.10      239.61     22.47 o 
  -2  -3 -11      160.41      165.88     14.19 o 
  -1  -3 -11       84.88       96.23     10.46 o 
  -6  -2 -11      135.05      137.27     14.17 o 
  -5  -2 -11      317.68      338.51     20.39 o 
  -4  -2 -11      387.14      434.17     22.50 o 
  -3  -2 -11      253.44      255.15     16.25 o 
  -2  -2 -11       88.26       70.73     10.41 o 
  -1  -2 -11       11.14       15.47      7.98 o 
  -7  -1 -11        4.38       -1.30      5.92 o 
  -6  -1 -11       17.32       15.22      7.11 o 
  -5  -1 -11      150.60      152.60     15.82 o 
  -4  -1 -11       26.05       25.71      6.14 o 
  -3  -1 -11      368.69      386.48     19.60 o 
  -2  -1 -11       67.08       86.93     12.79 o 
  -1  -1 -11       10.95       10.44      7.22 o 
  -7   0 -11       11.65       10.38      8.46 o 
  -6   0 -11       16.53       18.95      8.46 o 
  -5   0 -11       37.89       32.07      8.62 o 
  -4   0 -11       15.60        8.71      7.92 o 
  -3   0 -11        3.76        5.03      5.65 o 
  -2   0 -11      118.15       99.66     10.63 o 
  -1   0 -11       75.62       74.92     12.68 o 
   0   0 -11      228.27      201.81     13.38 o 
  -7   1 -11       74.36      113.94     15.87 o 
  -6   1 -11       92.39      100.82     12.92 o 
  -5   1 -11      212.51      226.28     17.63 o 
  -4   1 -11      213.21      189.80     21.47 o 
  -3   1 -11      172.24      164.90     13.25 o 
  -2   1 -11      871.67      919.98     29.20 o 
  -1   1 -11      510.26      498.03     19.33 o 
   0   1 -11     2051.45     2176.55     38.77 o 
  -7   2 -11      137.09      122.24     14.11 o 
  -6   2 -11      141.30      119.91     15.47 o 
  -5   2 -11      157.55      163.01     15.14 o 
  -4   2 -11       51.96       49.48      9.19 o 
  -3   2 -11      276.07      284.41     16.41 o 
  -2   2 -11      808.01      801.53     26.77 o 
  -1   2 -11     1038.19     1030.40     27.23 o 
   0   2 -11       14.88       13.52      3.87 o 
   1   2 -11       48.15       45.32      8.17 o 
  -7   3 -11       38.06       36.15     13.79 o 
  -6   3 -11       42.78       35.82     10.33 o 
  -5   3 -11       64.59       67.43     10.46 o 
  -4   3 -11       31.93       32.66      7.98 o 
  -3   3 -11      128.97      100.04     11.33 o 
  -2   3 -11      124.86      117.23     10.57 o 
  -1   3 -11       51.08       52.97      7.65 o 
   0   3 -11      206.82      196.10     12.30 o 
   1   3 -11       59.49       54.75      8.92 o 
  -7   4 -11        6.98        6.65      9.19 o 
  -6   4 -11      119.85      154.01     17.79 o 
  -5   4 -11        2.08       11.76      6.81 o 
  -4   4 -11      189.87      195.89     15.14 o 
  -3   4 -11      205.65      196.10     14.30 o 
  -2   4 -11      126.49      129.00     11.87 o 
  -1   4 -11      417.14      368.22     18.41 o 
   0   4 -11      273.97      275.00     16.76 o 
   1   4 -11       65.70       68.81      7.81 o 
   2   4 -11       13.52       18.90      6.35 o 
  -7   5 -11      214.59      196.94     17.60 o 
  -6   5 -11       69.84       80.87     13.19 o 
  -5   5 -11       38.32       29.07      8.00 o 
  -4   5 -11       63.79       67.95     11.44 o 
  -3   5 -11      519.34      534.61     21.77 o 
  -2   5 -11      730.20      746.70     24.12 o 
  -1   5 -11      132.72      128.64      9.68 o 
   0   5 -11      136.19      152.87     10.38 o 
   1   5 -11        6.27        7.54      2.84 o 
   2   5 -11      316.37      325.05     14.33 o 
  -7   6 -11       14.47       20.85      7.65 o 
  -6   6 -11       48.03       38.77     10.92 o 
  -5   6 -11       79.07       70.41     14.01 o 
  -4   6 -11      157.78      164.58     14.47 o 
  -3   6 -11       77.44       60.13      8.38 o 
  -2   6 -11       73.11       69.65      8.44 o 
  -1   6 -11       16.29       18.93      4.52 o 
   0   6 -11       32.12       36.58      5.65 o 
  -6   7 -11        2.57        3.16      6.08 o 
  -5   7 -11       16.08        7.16      5.73 o 
  -4   7 -11       11.41       17.39      7.84 o 
  -3   7 -11       10.65        4.06      3.33 o 
  -2   7 -11       36.20       37.93      7.84 o 
  -1   7 -11       18.32       23.23      5.06 o 
  -6   8 -11       18.94       21.06      9.92 o 
  -4   8 -11       97.06       90.09     10.98 o 
  -3   8 -11        8.33       13.71      6.79 o 
  -5   9 -11       89.09       64.67     10.36 o 
  -1  -8 -10      176.15      168.44     13.30 o 
   0  -8 -10      220.04      216.60     17.06 o 
  -3  -7 -10       23.31        4.60      4.24 o 
  -2  -7 -10      159.46      159.55     13.17 o 
  -1  -7 -10       40.66       47.88      9.60 o 
  -4  -6 -10        6.53       11.98      6.62 o 
  -3  -6 -10        2.25        3.65      3.60 o 
  -2  -6 -10       39.55       26.31      6.54 o 
  -1  -6 -10       37.79       36.64      7.95 o 
  -5  -5 -10       74.74       66.27      9.65 o 
  -4  -5 -10      262.45      259.97     17.87 o 
  -3  -5 -10      249.40      249.94     15.57 o 
  -2  -5 -10      306.01      315.45     21.90 o 
  -1  -5 -10      303.21      357.09     20.25 o 
  -6  -4 -10      220.04      214.03     16.84 o 
  -5  -4 -10      264.23      288.73     19.03 o 
  -4  -4 -10      320.67      355.11     19.01 o 
  -3  -4 -10      284.73      274.65     19.14 o 
  -2  -4 -10      519.91      519.34     21.71 o 
  -1  -4 -10      178.30      169.20     14.25 o 
  -6  -3 -10        8.40       10.36      6.76 o 
  -5  -3 -10       31.64       21.49      9.76 o 
  -4  -3 -10      108.48      119.13     13.33 o 
  -3  -3 -10       67.78       86.87     11.73 o 
  -2  -3 -10      593.08      626.95     22.98 o 
  -1  -3 -10       52.03       47.07     12.28 o 
  -7  -2 -10       13.89        6.11      8.00 o 
  -6  -2 -10        9.60        4.22      4.97 o 
  -5  -2 -10       26.26       28.52      7.19 o 
  -4  -2 -10      359.36      369.33     19.90 o 
  -3  -2 -10       26.94       30.63      8.00 o 
  -2  -2 -10       88.23       79.98      9.92 o 
  -1  -2 -10       11.60       11.52      5.41 o 
  -7  -1 -10       48.65       33.72     10.95 o 
  -6  -1 -10      216.36      219.03     17.25 o 
  -5  -1 -10      316.54      296.52     22.09 o 
  -4  -1 -10      525.62      593.50     23.55 o 
  -3  -1 -10      292.41      303.47     18.47 o 
  -2  -1 -10       91.16      116.45     11.19 o 
  -1  -1 -10      961.38      978.90     26.79 o 
  -7   0 -10      129.15      131.43     15.09 o 
  -6   0 -10      219.22      210.16     17.49 o 
  -5   0 -10       76.12       77.71     10.90 o 
  -4   0 -10      357.92      370.71     19.12 o 
  -3   0 -10      422.44      454.20     21.28 o 
  -2   0 -10      406.69      388.02     18.98 o 
  -1   0 -10      882.05      833.35     25.01 o 
   0   0 -10     1517.47     1557.99     33.77 o 
  -8   1 -10        4.30        6.52      8.11 o 
  -7   1 -10       30.35       35.55     11.30 o 
  -6   1 -10       90.81       95.69     11.65 o 
  -5   1 -10       64.65       46.78     10.98 o 
  -4   1 -10      195.83      185.21     14.84 o 
  -3   1 -10      102.55      106.66     11.33 o 
  -2   1 -10        8.59       11.44      8.68 o 
  -1   1 -10      156.24      154.47     11.95 o 
   0   1 -10      140.97      141.51     11.25 o 
  -8   2 -10       31.58       23.66      8.98 o 
  -7   2 -10        3.80        4.22      3.57 o 
  -6   2 -10        1.84       -2.70      8.22 o 
  -5   2 -10       86.70       96.50     12.28 o 
  -4   2 -10        1.33        3.41      2.54 o 
  -3   2 -10      262.60      257.78     14.74 o 
  -2   2 -10       41.33       33.93      7.25 o 
  -1   2 -10      518.34      521.18     20.14 o 
   0   2 -10     1039.83     1008.02     25.82 o 
  -8   3 -10       83.22       89.60     14.98 o 
  -7   3 -10      185.06      192.10     20.01 o 
  -6   3 -10      497.14      485.24     23.31 o 
  -5   3 -10       65.56       76.41     10.36 o 
  -4   3 -10      137.29      134.51     11.84 o 
  -3   3 -10      173.31      166.23     12.14 o 
  -2   3 -10      920.08      933.36     24.77 o 
  -1   3 -10     1741.53     1847.61     36.23 o 
   0   3 -10      383.56      378.55     15.11 o 
   1   3 -10      765.58      806.94     21.95 o 
  -8   4 -10      123.30      116.61     15.30 o 
  -7   4 -10      146.87      146.06     14.60 o 
  -6   4 -10       40.47       33.47      8.41 o 
  -5   4 -10      204.32      212.27     15.74 o 
  -4   4 -10      249.27      214.79     14.30 o 
  -3   4 -10      641.48      640.47     26.85 o 
  -2   4 -10       75.12       69.70      9.90 o 
  -1   4 -10      165.00      172.09     11.09 o 
   0   4 -10      400.85      409.73     15.09 o 
   1   4 -10      127.32      133.97      9.54 o 
   2   4 -10      145.29      151.98      9.22 o 
  -8   5 -10       23.21       14.28     12.76 o 
  -7   5 -10        9.29        8.95      7.08 o 
  -6   5 -10       47.18       50.94     10.41 o 
  -5   5 -10       14.48       14.28      6.11 o 
  -4   5 -10        9.90       13.63      6.43 o 
  -3   5 -10       26.71       16.60      7.30 o 
  -2   5 -10       80.30       67.13      7.95 o 
  -1   5 -10       72.93       66.86      7.73 o 
   0   5 -10      189.55      182.72     10.57 o 
   1   5 -10       11.65        8.49      2.87 o 
   2   5 -10       63.20       69.16      6.22 o 
  -7   6 -10       17.64       14.19      7.98 o 
  -6   6 -10        9.23        6.46      6.00 o 
  -5   6 -10      100.81       91.06     11.46 o 
  -4   6 -10       63.47       56.70      8.17 o 
  -3   6 -10      301.63      265.29     16.14 o 
  -2   6 -10      158.23      162.20     11.73 o 
  -1   6 -10      135.88      128.48      9.14 o 
   0   6 -10       14.64       19.44      4.52 o 
   1   6 -10       39.98       47.32      5.38 o 
  -7   7 -10       43.60       46.99     10.90 o 
  -5   7 -10      140.32      138.87     14.82 o 
  -4   7 -10      495.08      470.94     20.01 o 
  -3   7 -10      197.43      180.31     13.98 o 
  -2   7 -10       69.02       72.33      7.54 o 
  -1   7 -10       18.73       28.71      6.06 o 
  -6   8 -10       35.17       40.29     10.33 o 
  -5   8 -10       23.14       21.36      7.30 o 
  -4   8 -10       21.49       26.69      6.95 o 
  -3   8 -10       84.23       82.30      9.14 o 
  -5   9 -10        4.38       -1.11      5.06 o 
  -3  -8  -9        1.39        6.95      4.38 o 
  -2  -8  -9       23.87       14.82      9.25 o 
  -1  -8  -9        1.01        2.57      3.95 o 
  -3  -7  -9       28.28       21.22      6.57 o 
  -2  -7  -9       61.87       65.11      8.60 o 
  -1  -7  -9      286.21      287.54     16.09 o 
  -4  -6  -9      182.01      216.73     14.74 o 
  -3  -6  -9      571.30      587.31     22.68 o 
  -2  -6  -9      732.58      743.34     38.53 o 
  -1  -6  -9      611.85      628.57     22.50 o 
  -6  -5  -9       20.32       11.46      8.22 o 
  -5  -5  -9      101.28      116.42     12.76 o 
  -4  -5  -9      503.94      511.79     21.60 o 
  -3  -5  -9      259.46      287.46     19.33 o 
  -2  -5  -9      134.41      131.46     11.65 o 
  -1  -5  -9      148.17      151.79     11.79 o 
   4  -5  -9       47.28       44.77      4.73 o 
  -5  -4  -9        7.08       12.63      7.81 o 
  -4  -4  -9       35.68       35.66      7.89 o 
  -3  -4  -9      145.14      136.08     11.33 o 
  -2  -4  -9       45.43       35.80      7.54 o 
  -1  -4  -9       20.94       21.90      7.76 o 
  -7  -3  -9       32.85       32.04      9.54 o 
  -6  -3  -9      189.05      182.18     14.98 o 
  -5  -3  -9      386.24      400.13     21.79 o 
  -4  -3  -9      570.91      523.75     21.31 o 
  -3  -3  -9      496.18      543.70     21.47 o 
  -2  -3  -9       95.24       92.25     10.06 o 
  -1  -3  -9       27.79       32.99      7.00 o 
  -7  -2  -9      150.28      136.19     13.84 o 
  -6  -2  -9      262.93      267.35     18.22 o 
  -5  -2  -9      560.74      554.70     31.85 o 
  -4  -2  -9      267.21      248.48     15.38 o 
  -3  -2  -9      632.98      651.44     23.63 o 
  -2  -2  -9       14.86       12.71      4.97 o 
  -1  -2  -9      306.91      291.41     16.36 o 
  -8  -1  -9        3.11        8.79     10.36 o 
  -7  -1  -9       77.53       90.82     13.44 o 
  -6  -1  -9      210.15      240.01     16.98 o 
  -5  -1  -9       56.89       68.92     12.41 o 
  -4  -1  -9      193.49      196.94     13.63 o 
  -3  -1  -9      288.48      235.58     18.14 o 
  -2  -1  -9      271.01      242.61     13.22 o 
  -1  -1  -9       27.82       27.90      6.49 o 
  -8   0  -9        1.41       -0.76      5.98 o 
  -7   0  -9       38.72       34.96     10.30 o 
  -6   0  -9       33.77       24.25      8.25 o 
  -5   0  -9       37.87       39.31      8.92 o 
  -4   0  -9       60.34       54.97      9.71 o 
  -3   0  -9       47.84       39.66      7.62 o 
  -2   0  -9      687.87      699.79     22.12 o 
  -1   0  -9      441.23      404.81     16.14 o 
  -8   1  -9      197.26      179.02     16.93 o 
  -7   1  -9      226.37      239.20     18.82 o 
  -6   1  -9      290.42      321.56     23.41 o 
  -5   1  -9      445.03      450.37     20.41 o 
  -4   1  -9       51.26       42.39      9.14 o 
  -3   1  -9       43.39       44.75      9.57 o 
  -2   1  -9      597.66      617.40     21.17 o 
  -1   1  -9     1808.76     1866.57     32.36 o 
   0   1  -9     3144.65     3293.31     40.96 o 
  -8   2  -9      116.86       89.98     15.03 o 
  -7   2  -9      251.53      233.77     17.28 o 
  -6   2  -9      272.36      296.47     22.20 o 
  -5   2  -9      216.74      196.83     14.57 o 
  -4   2  -9      267.76      244.83     14.60 o 
  -3   2  -9       47.39       49.24      8.00 o 
  -2   2  -9      721.92      703.57     21.55 o 
  -1   2  -9      782.93      780.25     21.22 o 
   0   2  -9     1030.41     1097.67     23.93 o 
  -8   3  -9       52.03       61.56     12.95 o 
  -7   3  -9      111.21       93.23     14.44 o 
  -6   3  -9        1.93        6.33      6.52 o 
  -5   3  -9      141.54      144.79     12.30 o 
  -4   3  -9       18.31       20.98      5.79 o 
  -3   3  -9        2.48        2.03      2.43 o 
  -2   3  -9      125.78      125.94     10.27 o 
  -1   3  -9      172.27      156.06     11.09 o 
   0   3  -9       25.18       25.87      4.33 o 
   1   3  -9       17.84        9.71      5.19 o 
  -8   4  -9        4.62       -3.41      7.81 o 
  -7   4  -9       26.41       19.85      6.16 o 
  -6   4  -9       15.66       10.00      6.27 o 
  -5   4  -9       89.50       77.76     10.19 o 
  -4   4  -9      306.68      303.50     17.39 o 
  -3   4  -9      170.80      178.72     12.41 o 
  -2   4  -9      450.56      436.12     17.14 o 
  -1   4  -9      480.93      458.12     16.17 o 
   0   4  -9      173.90      168.53      9.22 o 
   1   4  -9       27.81       27.36      3.92 o 
   2   4  -9      391.96      392.75     12.84 o 
  -8   5  -9      120.78      111.99     13.82 o 
  -7   5  -9       18.05       21.31      7.52 o 
  -6   5  -9       59.66       63.94     10.57 o 
  -5   5  -9       28.70       30.47      8.76 o 
  -4   5  -9      363.47      380.55     19.63 o 
  -3   5  -9     1224.80     1239.73     41.61 o 
  -2   5  -9      666.82      668.40     23.01 o 
  -1   5  -9      514.65      516.17     16.49 o 
   0   5  -9       29.33       28.96      4.70 o 
   1   5  -9      382.57      367.06     12.06 o 
   2   5  -9      427.25      408.67     13.09 o 
  -7   6  -9       24.94       37.04      9.73 o 
  -6   6  -9       52.41       51.72      9.17 o 
  -5   6  -9       68.97       61.02      9.81 o 
  -4   6  -9      118.66      138.05     13.09 o 
  -3   6  -9       59.42       54.91      7.49 o 
  -2   6  -9      606.55      580.36     23.12 o 
  -1   6  -9      154.01      134.19      8.68 o 
   0   6  -9      373.87      355.60     15.17 o 
   1   6  -9      147.88      140.08      7.52 o 
  -8   7  -9       20.31       22.68      7.98 o 
  -7   7  -9       14.69        5.46      6.89 o 
  -6   7  -9       24.74       26.79      8.60 o 
  -5   7  -9       51.49       43.31      7.71 o 
  -4   7  -9       11.73       15.30      5.98 o 
  -3   7  -9       11.81       10.60      5.52 o 
  -2   7  -9       11.96        9.14      4.60 o 
  -1   7  -9       41.85       41.12      5.79 o 
  -7   8  -9        7.41        9.44      9.03 o 
  -6   8  -9       21.57       25.85      8.76 o 
  -5   8  -9       77.38       70.54     10.27 o 
  -4   8  -9       55.87       45.53      7.89 o 
  -3   8  -9       45.27       40.39      8.57 o 
  -6   9  -9       74.64       68.24     10.90 o 
  -5   9  -9      101.31      110.66     12.52 o 
  -3  -8  -8       93.99       81.14      9.68 o 
  -1  -8  -8      207.41      202.45      9.60 o 
   5  -8  -8       50.88       47.88      6.14 o 
   6  -8  -8       87.92       86.68      8.73 o 
   7  -8  -8       67.26       64.89      8.65 o 
   8  -8  -8       42.98       33.61      7.49 o 
  -4  -7  -8       46.12       54.48     10.76 o 
  -2  -7  -8       37.82       33.20      6.00 o 
  -1  -7  -8      464.79      471.78     28.04 o 
   2  -7  -8       50.45       47.23      5.57 o 
   3  -7  -8       17.76       18.25      4.19 o 
   4  -7  -8       29.69       27.55      4.73 o 
   5  -7  -8        1.57        7.57      4.70 o 
   6  -7  -8       16.37       15.47      4.81 o 
   7  -7  -8       21.18       16.33      5.11 o 
  -4  -6  -8       25.93       23.44      6.60 o 
  -3  -6  -8       82.90       72.16      8.65 o 
  -2  -6  -8       83.93       81.98      8.90 o 
  -1  -6  -8       60.20       41.02      6.60 o 
   0  -6  -8      620.17      654.61     22.47 o 
   1  -6  -8        2.47       -1.05      2.05 o 
   2  -6  -8       42.53       39.53      4.38 o 
   3  -6  -8      221.73      215.00      8.76 o 
   4  -6  -8       81.83       70.49      6.00 o 
   5  -6  -8      260.69      261.91     23.47 o 
   6  -6  -8      120.40      122.24      9.00 o 
  -6  -5  -8        9.47        8.98      7.46 o 
  -5  -5  -8       13.64        9.17      6.71 o 
  -4  -5  -8        4.89        9.44      7.35 o 
  -3  -5  -8      269.30      262.43     14.22 o 
  -2  -5  -8     1282.68     1436.83     32.39 o 
  -1  -5  -8      636.58      652.77     22.33 o 
   0  -5  -8       52.26       49.88      4.92 o 
   1  -5  -8      810.69      804.96     14.79 o 
   2  -5  -8      703.48      702.82     13.33 o 
   3  -5  -8      153.71      163.69      6.79 o 
   5  -5  -8      178.83      179.53      9.17 o 
  -7  -4  -8       10.18        6.33      5.57 o 
  -6  -4  -8       68.87       81.73     10.95 o 
  -5  -4  -8      525.81      519.37     22.41 o 
  -4  -4  -8      799.97      820.86     25.04 o 
  -3  -4  -8      281.22      292.20     16.01 o 
  -2  -4  -8      589.61      623.76     22.41 o 
  -1  -4  -8      101.43      102.88      9.76 o 
   0  -4  -8      958.27     1045.95     16.63 o 
   1  -4  -8     1408.60     1407.55     17.57 o 
   2  -4  -8      710.66      686.46     11.22 o 
   3  -4  -8      255.54      251.04     10.11 o 
  -7  -3  -8       59.11       51.94     10.87 o 
  -6  -3  -8      362.41      385.26     20.41 o 
  -5  -3  -8      451.25      512.20     29.04 o 
  -4  -3  -8        4.88       11.63      5.14 o 
  -3  -3  -8      280.67      286.57     15.11 o 
  -2  -3  -8      159.65      156.49     11.44 o 
  -1  -3  -8      172.95      172.82     12.11 o 
   0  -3  -8       47.84       44.26      2.54 o 
  -8  -2  -8        9.57       14.36      9.00 o 
  -7  -2  -8        0.64        6.54      5.87 o 
  -6  -2  -8        1.81       -1.03      5.25 o 
  -5  -2  -8        3.85        1.87      4.27 o 
  -4  -2  -8       17.99       15.20      4.49 o 
  -3  -2  -8        6.08        5.92      5.57 o 
  -2  -2  -8      256.70      251.91     14.68 o 
  -1  -2  -8      198.83      204.24     11.49 o 
  -8  -1  -8       17.04       15.79      7.27 o 
  -7  -1  -8      159.35      191.59     15.74 o 
  -6  -1  -8      291.46      296.63     21.25 o 
  -5  -1  -8      494.51      559.71     21.95 o 
  -4  -1  -8      571.64      624.57     23.74 o 
  -3  -1  -8      373.34      365.68     15.76 o 
  -2  -1  -8      519.39      478.59     16.93 o 
  -1  -1  -8      555.34      543.92     21.31 o 
  -8   0  -8       69.54       70.70     11.90 o 
  -7   0  -8      292.93      265.43     18.47 o 
  -6   0  -8      528.89      545.40     22.31 o 
  -5   0  -8      840.98      954.05     36.39 o 
  -4   0  -8      499.12      542.67     20.03 o 
  -3   0  -8      130.02      134.24     11.63 o 
  -2   0  -8      468.55      467.16     18.25 o 
  -1   0  -8     2050.81     2233.22     51.86 o 
  -9   1  -8       45.22       40.42     13.49 o 
  -8   1  -8       70.87       85.33     13.03 o 
  -7   1  -8       86.17       78.57     12.06 o 
  -6   1  -8       25.75       23.90      6.84 o 
  -5   1  -8       85.94       81.90     10.52 o 
  -4   1  -8      190.99      203.94     13.22 o 
  -3   1  -8       29.00       33.80      6.84 o 
  -2   1  -8      978.29      969.38     23.01 o 
  -1   1  -8      440.17      421.52     16.52 o 
   0   1  -8       11.91        4.97      4.68 o 
  -9   2  -8        1.50        2.43      8.17 o 
  -8   2  -8        4.91        0.59      6.89 o 
  -7   2  -8       47.06       43.96     10.41 o 
  -6   2  -8      300.31      259.75     17.63 o 
  -5   2  -8       40.09       40.10      8.87 o 
  -4   2  -8       30.22       36.91      6.95 o 
  -3   2  -8       68.20       57.48      8.22 o 
  -2   2  -8       52.16       46.50      6.38 o 
  -1   2  -8      112.18      109.34      8.73 o 
   0   2  -8      524.80      568.22     18.95 o 
  -9   3  -8      130.29      123.29     15.82 o 
  -8   3  -8      115.61      118.32     14.14 o 
  -7   3  -8      287.29      323.32     20.22 o 
  -6   3  -8       14.11        6.38      4.97 o 
  -5   3  -8      176.73      172.99     12.82 o 
  -4   3  -8      546.28      564.25     20.98 o 
  -3   3  -8     1361.85     1381.43     30.82 o 
  -2   3  -8     1602.50     1624.18     28.90 o 
  -1   3  -8      216.76      209.92     12.87 o 
   0   3  -8       43.68       36.26      4.97 o 
   1   3  -8      342.45      344.51     17.01 o 
  -9   4  -8       91.65       81.60     13.90 o 
  -8   4  -8      145.11      150.95     16.79 o 
  -7   4  -8       45.15       73.65     11.00 o 
  -6   4  -8      336.96      340.70     17.74 o 
  -5   4  -8      481.93      517.23     24.31 o 
  -4   4  -8      426.12      430.57     18.49 o 
  -3   4  -8      332.05      338.89     15.30 o 
  -2   4  -8      284.56      271.65     14.60 o 
  -1   4  -8      209.82      203.46     10.25 o 
   0   4  -8        4.85        2.27      2.19 o 
   1   4  -8     1029.57     1097.46     19.60 o 
   2   4  -8      267.04      265.43     12.41 o 
  -9   5  -8       23.62       33.18     12.46 o 
  -8   5  -8       40.64       35.04     10.11 o 
  -7   5  -8      142.28      131.94     13.57 o 
  -6   5  -8      130.31      109.53     11.79 o 
  -5   5  -8       24.87       34.04      8.17 o 
  -4   5  -8       55.63       68.16      8.92 o 
  -3   5  -8        0.19        1.97      3.11 o 
  -2   5  -8       74.88       75.35      7.79 o 
  -1   5  -8        4.76        7.81      3.79 o 
   0   5  -8      147.81      144.46      8.49 o 
   1   5  -8       46.13       44.34      4.46 o 
   2   5  -8       73.90       57.70      4.68 o 
   3   5  -8       17.12       16.82      3.14 o 
  -8   6  -8       16.49       21.31     10.30 o 
  -7   6  -8       69.27       64.67      9.79 o 
  -6   6  -8       29.17       22.68      6.49 o 
  -5   6  -8       17.39       21.47     10.30 o 
  -4   6  -8       88.39       84.09      9.14 o 
  -3   6  -8      196.34      169.96     11.71 o 
  -2   6  -8      236.48      224.11     11.36 o 
  -1   6  -8       47.36       44.37      5.81 o 
   0   6  -8      237.23      235.96      9.46 o 
   1   6  -8      308.63      313.88      9.81 o 
  -8   7  -8       61.23       74.16     11.82 o 
  -7   7  -8       55.86       66.16     11.60 o 
  -6   7  -8      137.31      118.37     13.09 o 
  -5   7  -8      338.34      312.28     20.31 o 
  -4   7  -8       71.77       68.43      8.41 o 
  -3   7  -8       65.38       60.86      7.08 o 
  -2   7  -8       23.35       27.79      5.84 o 
  -1   7  -8      281.59      281.70     13.52 o 
  -8   8  -8       26.10       21.49      9.38 o 
  -7   8  -8      130.55      150.98     15.14 o 
  -6   8  -8       67.78       60.51     10.76 o 
  -5   8  -8        6.66       14.01      8.33 o 
  -4   8  -8       69.95       56.02      8.06 o 
  -3   8  -8       74.89       76.49      8.44 o 
  -7   9  -8       22.85       14.98     14.36 o 
  -6   9  -8        6.37       -1.46      5.25 o 
  -5   9  -8       25.42       15.87      8.19 o 
  -4   9  -8       50.52       47.75      8.84 o 
  -6  10  -8        7.02        6.16      5.54 o 
   6 -10  -7       66.37       59.59      9.11 o 
   7 -10  -7       52.48       52.13      9.22 o 
   8 -10  -7       14.71       16.01      6.00 o 
   2  -9  -7       97.86      110.21      9.41 o 
   3  -9  -7       76.41       76.27      8.46 o 
   4  -9  -7      131.15      127.89     10.73 o 
   5  -9  -7       44.54       32.96      5.84 o 
   6  -9  -7        9.17        2.87      3.81 o 
   7  -9  -7        5.56        3.70      4.24 o 
   8  -9  -7       22.88       24.69      7.54 o 
   9  -9  -7       12.07       11.71      5.46 o 
  -4  -8  -7        7.19        6.33      3.70 o 
  -3  -8  -7       47.04       51.48     10.19 o 
  -2  -8  -7        2.54        3.57      3.35 o 
  -1  -8  -7        3.52        4.38      2.42 o 
   0  -8  -7       14.10       18.85      5.95 o 
   1  -8  -7        6.56        9.06      2.87 o 
   2  -8  -7      362.60      371.09     14.68 o 
   3  -8  -7      117.87      100.36      9.00 o 
   4  -8  -7        1.79        4.92      3.35 o 
   6  -8  -7      217.88      203.89     14.71 o 
   7  -8  -7       13.03        8.52      4.08 o 
   8  -8  -7        7.82        8.06      4.84 o 
  -5  -7  -7       20.82        6.00      7.27 o 
  -4  -7  -7       65.82       48.21     10.54 o 
  -3  -7  -7       58.06       60.29     13.41 o 
  -2  -7  -7      113.80      113.69     10.46 o 
   0  -7  -7       12.67        9.54      5.08 o 
   1  -7  -7      162.47      174.64      9.30 o 
   2  -7  -7      703.04      726.64     25.33 o 
   3  -7  -7      372.56      406.97     17.14 o 
   4  -7  -7      113.41      106.28      8.14 o 
   5  -7  -7       39.56       37.69      6.19 o 
   6  -7  -7       96.78       85.74      8.03 o 
   7  -7  -7       90.10       83.63      9.22 o 
  -6  -6  -7       86.87       71.95     11.65 o 
  -5  -6  -7      238.61      237.66     16.93 o 
  -4  -6  -7      284.15      268.32     14.09 o 
  -3  -6  -7       81.88      104.23      9.30 o 
  -2  -6  -7      147.16      161.36     10.92 o 
  -1  -6  -7      216.55      214.00     12.76 o 
   0  -6  -7      716.21      763.54     20.06 o 
   1  -6  -7     2396.60     2469.05     29.58 o 
   2  -6  -7      663.99      666.04     15.11 o 
   3  -6  -7      196.91      191.64      8.87 o 
   4  -6  -7        5.05        2.65      5.14 o 
   5  -6  -7      530.46      564.44     18.12 o 
   6  -6  -7       46.07       54.56      7.06 o 
  -7  -5  -7       76.78       82.14     13.55 o 
  -6  -5  -7       38.73       56.29     10.14 o 
  -5  -5  -7      100.37       99.90     10.98 o 
  -4  -5  -7      111.32      109.72     10.11 o 
  -3  -5  -7      105.74      114.53      9.41 o 
  -2  -5  -7     1861.53     1922.45     34.23 o 
  -1  -5  -7      146.46      142.57     10.41 o 
   0  -5  -7      511.20      548.92     13.87 o 
   1  -5  -7       42.61       38.77      3.89 o 
   2  -5  -7       95.78       90.90      6.16 o 
   3  -5  -7      112.19      108.39      6.98 o 
   4  -5  -7       19.85       23.77      4.38 o 
   5  -5  -7      132.41      128.81      8.65 o 
  -7  -4  -7       14.94       13.30      5.54 o 
  -6  -4  -7        6.32        6.95      4.95 o 
  -5  -4  -7       95.80       72.60     11.11 o 
  -4  -4  -7       43.81       56.64      8.19 o 
  -3  -4  -7        0.34        0.87      4.24 o 
  -2  -4  -7       65.61       63.11      8.00 o 
  -1  -4  -7       93.86       85.57      9.03 o 
   0  -4  -7        2.92        2.62      2.00 o 
   1  -4  -7       23.45       21.39      2.54 o 
   2  -4  -7      142.79      168.20      8.33 o 
   3  -4  -7     1438.37     1491.12     18.12 o 
   4  -4  -7      424.46      403.24     11.25 o 
  -8  -3  -7       24.89       18.52      7.11 o 
  -7  -3  -7       17.18       12.00      8.49 o 
  -6  -3  -7       98.23      112.56     11.95 o 
  -5  -3  -7      167.02      162.47     12.28 o 
  -4  -3  -7      647.64      715.93     28.52 o 
  -3  -3  -7      582.99      599.91     19.93 o 
  -2  -3  -7      303.90      309.55     14.47 o 
  -1  -3  -7      777.33      799.50     20.52 o 
   1  -3  -7     1464.65     1561.88     29.74 o 
   2  -3  -7       43.06       48.05      3.14 o 
  -8  -2  -7       11.78       16.06      9.60 o 
  -7  -2  -7      260.79      253.72     16.47 o 
  -6  -2  -7      774.15      767.22     25.69 o 
  -5  -2  -7      155.72      191.62     13.44 o 
  -4  -2  -7      662.37      675.64     21.93 o 
  -3  -2  -7     1888.80     2024.25     38.12 o 
  -2  -2  -7     1264.58     1382.57     27.31 o 
  -1  -2  -7     1937.46     2025.30     47.80 o 
   0  -2  -7      582.26      497.44     14.02 o 
  -9  -1  -7       22.99       11.95      7.14 o 
  -8  -1  -7       58.59       61.92     10.19 o 
  -7  -1  -7      119.63      133.86     13.09 o 
  -6  -1  -7      130.51      113.45     12.55 o 
  -5  -1  -7      294.39      280.43     16.74 o 
  -4  -1  -7      972.97      975.06     26.15 o 
  -3  -1  -7      238.35      209.24     11.79 o 
  -2  -1  -7       18.77       15.76      4.79 o 
  -1  -1  -7        4.45        4.68      3.60 o 
  -9   0  -7       12.18       15.82      7.57 o 
  -8   0  -7       10.45        7.25      6.92 o 
  -7   0  -7       44.27       39.45     10.73 o 
  -6   0  -7        1.02       -1.68      5.30 o 
  -5   0  -7      206.67      215.84     14.36 o 
  -4   0  -7       90.16       89.01      8.79 o 
  -3   0  -7      294.23      297.79     13.44 o 
  -2   0  -7      410.01      461.96     18.20 o 
  -1   0  -7      396.35      387.77     17.52 o 
  -9   1  -7       23.77       38.04     12.49 o 
  -8   1  -7      112.99      111.67     13.68 o 
  -7   1  -7      327.76      337.35     23.20 o 
  -6   1  -7      724.17      725.42     25.12 o 
  -5   1  -7       89.81       95.01      9.84 o 
  -4   1  -7      424.44      419.73     17.11 o 
  -3   1  -7      644.47      599.23     18.47 o 
  -2   1  -7     1571.64     1561.23     39.42 o 
  -1   1  -7      428.38      379.01     16.76 o 
   0   1  -7     1125.41     1039.81     20.74 o 
  -9   2  -7      134.34      134.62     15.71 o 
  -8   2  -7      420.45      428.84     22.71 o 
  -7   2  -7      487.61      523.56     23.23 o 
  -6   2  -7      117.21      118.40     12.17 o 
  -5   2  -7      134.60      130.56     11.11 o 
  -4   2  -7      325.02      291.79     16.57 o 
  -3   2  -7     1576.21     1638.23     29.82 o 
  -2   2  -7     2297.56     2352.32     52.94 o 
  -1   2  -7     1551.89     1517.86     37.20 o 
   0   2  -7      427.83      386.88     16.52 o 
  -9   3  -7        9.88        0.11      7.38 o 
  -8   3  -7       61.11       57.45     11.06 o 
  -7   3  -7       15.65       19.87      8.87 o 
  -6   3  -7      486.42      486.73     20.63 o 
  -5   3  -7       42.70       35.37      8.41 o 
  -4   3  -7       63.48       57.08      8.73 o 
  -3   3  -7      237.22      252.50     14.17 o 
  -2   3  -7      108.88      100.26      8.84 o 
  -1   3  -7       11.28       11.92      3.79 o 
   0   3  -7       43.01       44.61      5.11 o 
   1   3  -7     1342.91     1428.02     33.66 o 
  -9   4  -7       15.94        6.84      7.14 o 
  -8   4  -7       93.56       78.57     13.87 o 
  -7   4  -7        8.79        1.03      6.00 o 
  -6   4  -7       69.90       78.52     10.11 o 
  -5   4  -7        4.56        7.11      6.38 o 
  -4   4  -7      111.28       96.17      9.81 o 
  -3   4  -7      928.84      951.86     24.01 o 
  -2   4  -7      825.03      815.16     19.49 o 
  -1   4  -7      924.13      909.36     24.63 o 
   1   4  -7      163.91      149.68      8.87 o 
   2   4  -7      158.40      160.25      7.08 o 
  -9   5  -7       48.61       56.86     14.11 o 
  -8   5  -7       41.25       48.48     10.22 o 
  -7   5  -7       76.17      101.45     12.30 o 
  -6   5  -7      222.13      222.19     15.14 o 
  -5   5  -7      576.41      549.94     24.52 o 
  -4   5  -7      868.25      890.46     24.63 o 
  -3   5  -7      395.33      372.28     14.87 o 
  -1   5  -7      571.83      531.78     14.98 o 
   0   5  -7     1674.67     1698.50     26.52 o 
   1   5  -7     1020.76      988.55     17.44 o 
   2   5  -7      250.27      243.37      7.22 o 
  -9   6  -7       46.62       48.13     11.55 o 
  -8   6  -7       71.36       66.95     12.98 o 
  -7   6  -7      129.88      133.46     14.19 o 
  -6   6  -7      297.63      310.85     17.82 o 
  -5   6  -7      234.95      223.93     14.87 o 
  -4   6  -7      106.03      110.72      9.44 o 
  -3   6  -7      457.84      452.37     16.38 o 
  -2   6  -7      130.86      143.68      9.03 o 
  -1   6  -7      330.25      351.27     12.63 o 
   0   6  -7      245.61      254.88      9.33 o 
   1   6  -7      399.86      402.86      9.44 o 
  -9   7  -7       35.65       32.82     10.57 o 
  -8   7  -7        6.04        8.38      6.43 o 
  -7   7  -7        9.48        5.43      5.60 o 
  -6   7  -7       25.00       35.93      9.38 o 
  -5   7  -7        9.98       19.79      8.46 o 
  -4   7  -7       27.24       22.22      6.65 o 
  -3   7  -7       33.83       25.33      5.62 o 
  -2   7  -7        8.89        6.16      3.95 o 
  -1   7  -7        1.42        0.87      2.68 o 
  -8   8  -7        0.64        4.52      2.30 o 
  -7   8  -7        3.28        4.00      7.06 o 
  -6   8  -7       78.97       75.14     10.65 o 
  -5   8  -7      404.99      400.78     23.98 o 
  -4   8  -7      314.61      304.61     16.25 o 
  -3   8  -7        6.94       14.68      5.73 o 
  -2   8  -7       17.48       14.87      3.76 o 
  -7   9  -7      119.55      113.10     13.65 o 
  -6   9  -7       90.11       88.20     11.09 o 
  -5   9  -7       80.72       85.06     10.49 o 
  -4   9  -7       37.32       42.91      7.41 o 
  -6  10  -7        0.39        7.76      5.87 o 
   2 -11  -6       15.86        8.17      5.79 o 
   3 -11  -6       14.73       10.00      5.65 o 
   4 -11  -6       49.34       46.32      8.25 o 
   5 -11  -6       64.95       75.92      9.87 o 
   6 -11  -6       25.61       24.44      7.35 o 
   7 -11  -6       11.58        9.79      5.52 o 
  -1 -10  -6        0.49       -0.19      3.70 o 
   0 -10  -6       34.70       45.83      8.35 o 
   1 -10  -6        3.28        3.03      5.57 o 
   2 -10  -6        4.13        1.73      4.19 o 
   3 -10  -6        0.14        0.54      1.70 o 
   4 -10  -6       14.45        9.76      6.00 o 
   5 -10  -6       50.30       30.07      6.76 o 
   6 -10  -6        0.20       -0.87      3.73 o 
   7 -10  -6        8.79       10.54      6.08 o 
   8 -10  -6        1.99        9.95      5.81 o 
  -3  -9  -6       10.50        2.38      3.22 o 
  -1  -9  -6       48.21       43.91      7.41 o 
   0  -9  -6      130.50      118.86     10.00 o 
   1  -9  -6       57.13       49.70      8.79 o 
   2  -9  -6      180.40      191.32     15.38 o 
   3  -9  -6       55.88       73.89      8.62 o 
   4  -9  -6        1.56        0.32      4.08 o 
   5  -9  -6       58.34       53.75      7.81 o 
   6  -9  -6      124.52      130.86     11.52 o 
   7  -9  -6      113.68      104.42     10.63 o 
   8  -9  -6       55.18       61.00      9.46 o 
   9  -9  -6       14.57       11.17      4.87 o 
  -4  -8  -6      240.73      243.09     17.55 o 
  -3  -8  -6      238.07      250.58     16.44 o 
  -2  -8  -6       47.25       41.99      7.11 o 
  -1  -8  -6      179.03      188.31      9.81 o 
   0  -8  -6       18.49       23.32      3.54 o 
   1  -8  -6       42.48       36.37      7.65 o 
   2  -8  -6      521.89      512.06     17.79 o 
   3  -8  -6      621.80      641.57     20.22 o 
   4  -8  -6     1075.85     1120.65     25.82 o 
   5  -8  -6      162.14      159.55     10.68 o 
   6  -8  -6       76.43       80.44      9.68 o 
   7  -8  -6        2.87        2.65      4.95 o 
   8  -8  -6       28.16       28.44      7.54 o 
   9  -8  -6       31.44       28.61      8.84 o 
  -5  -7  -6      105.61      119.86     17.66 o 
  -4  -7  -6      333.06      316.66     18.01 o 
  -3  -7  -6      227.43      198.62     13.71 o 
  -2  -7  -6       30.45       30.75      4.27 o 
  -1  -7  -6       29.92       36.62      8.03 o 
   0  -7  -6       84.62       67.05      9.14 o 
   1  -7  -6      598.97      590.04     18.93 o 
   2  -7  -6      952.07      957.29     24.63 o 
   3  -7  -6      682.02      637.47     19.06 o 
   4  -7  -6      231.87      218.14     10.76 o 
   5  -7  -6        1.73        2.62      3.92 o 
   6  -7  -6       10.97        6.81      4.27 o 
   7  -7  -6        5.89        6.71      5.84 o 
   8  -7  -6       18.21       14.17      7.54 o 
  -6  -6  -6        7.35        4.03      3.95 o 
  -5  -6  -6       21.02        9.95      7.76 o 
  -4  -6  -6       34.31       31.36      4.61 o 
  -3  -6  -6       12.98       10.46      4.92 o 
  -2  -6  -6       33.26       32.69      5.68 o 
  -1  -6  -6       32.55       37.83      5.76 o 
   0  -6  -6      510.80      483.62     14.95 o 
   1  -6  -6      146.83      139.57      8.54 o 
   2  -6  -6      142.46      130.73      7.38 o 
   3  -6  -6      328.04      294.28     10.98 o 
   4  -6  -6      198.70      190.67      9.46 o 
   5  -6  -6       18.83       27.55      5.00 o 
   6  -6  -6       53.57       46.80      7.68 o 
   7  -6  -6        5.80       -0.14      3.68 o 
  -7  -5  -6       21.74       20.25     11.38 o 
  -6  -5  -6       80.14       69.59      7.18 o 
  -5  -5  -6      181.58      186.88     12.14 o 
  -4  -5  -6       77.35       69.03      8.79 o 
  -3  -5  -6      126.24      124.67     10.46 o 
  -2  -5  -6        4.59        4.38      2.35 o 
  -1  -5  -6       95.56       96.52      7.92 o 
   0  -5  -6     2859.32     2970.08     39.64 o 
   1  -5  -6      877.95      878.99     16.25 o 
   2  -5  -6      806.36      814.80     15.38 o 
   3  -5  -6       30.90       32.36      4.70 o 
   4  -5  -6      702.32      687.19     16.76 o 
   5  -5  -6      330.68      338.84     12.33 o 
   6  -5  -6       49.10       59.32      6.68 o 
  -8  -4  -6       99.66       91.17     13.63 o 
  -7  -4  -6      157.69      141.97      9.24 o 
  -6  -4  -6      417.70      406.13     18.25 o 
  -5  -4  -6      381.11      372.04     19.17 o 
  -4  -4  -6       15.18        6.06      4.03 o 
  -3  -4  -6      208.37      197.56     11.03 o 
  -2  -4  -6      773.60      786.44     21.06 o 
   1  -4  -6     1944.08     1976.77     40.12 o 
   2  -4  -6      385.18      382.15     11.17 o 
   3  -4  -6       43.96       40.83      4.43 o 
   4  -4  -6      807.96      806.75     21.36 o 
  -8  -3  -6       71.73       74.06      9.26 o 
  -7  -3  -6      131.57      125.21     11.87 o 
  -6  -3  -6      348.00      338.75     21.55 o 
  -5  -3  -6       43.44       30.53      6.73 o 
  -4  -3  -6      515.43      523.29     19.44 o 
  -3  -3  -6      430.90      406.70     16.06 o 
  -2  -3  -6       28.39       28.74      6.16 o 
   1  -3  -6     2975.13     3056.38     59.19 o 
   2  -3  -6       28.41       21.31      2.33 o 
   3  -3  -6       56.71       70.22      4.68 o 
  -8  -2  -6       15.45       26.66      9.46 o 
  -7  -2  -6       13.15       12.46      5.95 o 
  -6  -2  -6      213.59      215.22     14.49 o 
  -5  -2  -6       22.41       12.36      6.08 o 
  -4  -2  -6      107.31       98.69     12.17 o 
  -3  -2  -6       46.75       50.18      6.68 o 
  -2  -2  -6       88.39       90.63      8.62 o 
  -1  -2  -6       21.28       16.90      5.25 o 
  -9  -1  -6       17.26       14.44      7.73 o 
  -8  -1  -6       93.29      103.26     12.03 o 
  -7  -1  -6       42.83       48.26      8.73 o 
  -6  -1  -6       94.89       88.79     11.14 o 
  -5  -1  -6      325.97      302.60     15.20 o 
  -4  -1  -6      329.77      317.69     14.76 o 
  -3  -1  -6     1077.21     1067.44     30.23 o 
  -2  -1  -6     1651.52     1572.67     39.34 o 
  -1  -1  -6     5419.62     5940.78     55.54 o 
  -9   0  -6      124.81      120.32     13.79 o 
  -8   0  -6      401.81      421.54     22.50 o 
  -7   0  -6      362.80      371.58     20.09 o 
  -6   0  -6       53.34       72.19     11.19 o 
  -5   0  -6      290.54      284.08     14.47 o 
  -4   0  -6      939.82      965.76     23.82 o 
  -3   0  -6     2489.87     2698.65     60.00 o 
  -2   0  -6     2477.07     2447.47     55.13 o 
  -1   0  -6     1746.20     1723.11     26.55 o 
  -9   1  -6       58.94       61.83     12.11 o 
  -8   1  -6      167.60      141.00     16.71 o 
  -7   1  -6      216.48      221.79     15.71 o 
  -6   1  -6       34.33       41.26      8.00 o 
  -5   1  -6      283.14      299.52     14.47 o 
  -4   1  -6        5.17        7.52      2.97 o 
  -3   1  -6      179.71      184.02     12.33 o 
  -2   1  -6      408.86      395.88     17.66 o 
  -1   1  -6     1970.92     2171.69     29.61 o 
 -10   2  -6       10.37       12.19      8.35 o 
  -9   2  -6        8.18       -2.97      7.49 o 
  -8   2  -6        0.25        4.35      6.27 o 
  -7   2  -6      201.36      204.46     14.95 o 
  -6   2  -6       21.87       19.71      7.44 o 
  -5   2  -6      108.93      113.50     10.82 o 
  -4   2  -6       30.79       33.12      6.49 o 
  -3   2  -6       86.06       74.81      9.00 o 
  -2   2  -6      565.14      553.11     24.66 o 
  -1   2  -6      147.87      128.40      7.35 o 
   0   2  -6      506.51      425.33     12.82 o 
 -10   3  -6       43.30       33.69     12.09 o 
  -9   3  -6       66.06       69.70     13.11 o 
  -8   3  -6      174.16      173.93     15.65 o 
  -7   3  -6       37.95       34.09     10.68 o 
  -6   3  -6      183.50      191.89     13.92 o 
  -5   3  -6      717.67      669.64     22.12 o 
  -4   3  -6      870.66      839.44     22.12 o 
  -3   3  -6      154.82      170.82     11.63 o 
  -2   3  -6      521.18      499.03     19.44 o 
  -1   3  -6     2748.51     2919.74     62.02 o 
   0   3  -6     1290.21     1309.73     20.14 o 
   1   3  -6     2297.06     2293.46     48.32 o 
 -10   4  -6       31.89       51.26     12.84 o 
  -9   4  -6       73.35       70.78     12.36 o 
  -8   4  -6       39.70       50.99     12.17 o 
  -7   4  -6       93.74      108.83     11.68 o 
  -6   4  -6      184.45      172.58     13.33 o 
  -5   4  -6      932.54      914.41     25.17 o 
  -4   4  -6     1786.38     1803.22     35.15 o 
  -3   4  -6      616.60      551.65     16.84 o 
   0   4  -6     2481.21     2563.41     53.78 o 
   1   4  -6      710.71      740.53     18.30 o 
   2   4  -6     1048.35     1062.50     23.63 o 
  -9   5  -6       38.71       38.85     12.73 o 
  -8   5  -6       43.00       38.10      9.52 o 
  -7   5  -6        4.85        7.19      8.03 o 
  -6   5  -6       14.00       15.17      5.60 o 
  -5   5  -6      250.71      229.14     13.57 o 
  -4   5  -6      174.55      157.41     11.22 o 
  -3   5  -6      241.58      207.43     12.14 o 
  -2   5  -6        0.98       11.90      5.52 o 
  -1   5  -6       26.90       32.12      4.49 o 
   0   5  -6      142.95      149.84      7.22 o 
   1   5  -6      326.82      323.99      8.08 o 
   2   5  -6       29.98       26.04      2.41 o 
  -9   6  -6        4.49        8.06      7.00 o 
  -8   6  -6        1.11        8.14      8.92 o 
  -7   6  -6       16.05       17.09      9.25 o 
  -6   6  -6       92.65      107.83     11.73 o 
  -5   6  -6      236.52      233.04     14.30 o 
  -4   6  -6       53.45       47.10      6.57 o 
  -3   6  -6       23.18       17.68      5.52 o 
  -2   6  -6      360.59      339.46     12.73 o 
  -1   6  -6      456.40      427.49     12.49 o 
   0   6  -6      701.94      689.30     13.76 o 
   1   6  -6      233.30      238.66      5.87 o 
  -9   7  -6       33.79       24.66      9.00 o 
  -8   7  -6       13.94       10.60      6.81 o 
  -7   7  -6      111.43      109.48     12.30 o 
  -6   7  -6      150.13      149.73     13.30 o 
  -5   7  -6       91.03       96.42      9.92 o 
  -4   7  -6      321.47      327.15     17.28 o 
  -3   7  -6      647.36      657.34     20.36 o 
  -2   7  -6      495.93      486.95     15.93 o 
  -1   7  -6      276.24      240.88      9.25 o 
  -9   8  -6       19.02       12.90      8.17 o 
  -8   8  -6      118.50      123.78     14.63 o 
  -7   8  -6      100.68       92.85     13.33 o 
  -6   8  -6       79.49       85.03     10.57 o 
  -5   8  -6       84.98       94.44     10.19 o 
  -4   8  -6       55.43       63.62      8.98 o 
  -3   8  -6       13.63       20.12      5.57 o 
  -2   8  -6        0.17        1.27      3.08 o 
  -8   9  -6       21.08       25.93     10.41 o 
  -7   9  -6       38.87       39.75     10.19 o 
  -6   9  -6       13.25       13.68      8.60 o 
  -5   9  -6       45.36       36.93      7.79 o 
  -4   9  -6       26.10       27.31      6.73 o 
  -7  10  -6       47.41       54.16     11.03 o 
  -6  10  -6       82.52       65.16     11.11 o 
   0 -11  -5       53.47       42.64      8.60 o 
   1 -11  -5       34.01       31.42      7.87 o 
   2 -11  -5       49.52       49.48      8.06 o 
   3 -11  -5       75.64       56.91      9.38 o 
   4 -11  -5        1.13        5.43      3.65 o 
   5 -11  -5       10.08       10.84      4.68 o 
   6 -11  -5       33.56       31.15      7.16 o 
   7 -11  -5       18.25       30.20      8.52 o 
  -2 -10  -5      115.78      126.45     12.17 o 
  -1 -10  -5       55.60       64.24      8.92 o 
   0 -10  -5      136.26      130.59     11.65 o 
   1 -10  -5       87.80       80.27     11.27 o 
   2 -10  -5       95.11       96.93      9.84 o 
   3 -10  -5      109.76      100.61     11.57 o 
   4 -10  -5      137.41      131.43     11.60 o 
   5 -10  -5       56.86       63.21      9.00 o 
   6 -10  -5        0.52       14.44      7.08 o 
   7 -10  -5       49.80       51.24      9.17 o 
   8 -10  -5      168.88      166.12     14.17 o 
  -4  -9  -5      142.65      121.99     12.87 o 
  -3  -9  -5      265.73      290.95     17.63 o 
  -2  -9  -5      121.85      115.42     11.55 o 
  -1  -9  -5      104.62      108.58     10.44 o 
   0  -9  -5       49.28       61.16      8.49 o 
   1  -9  -5       18.69       15.17      7.19 o 
   2  -9  -5       61.17       44.56      7.62 o 
   3  -9  -5      113.43      123.91     10.73 o 
   4  -9  -5       96.42       84.57      9.44 o 
   5  -9  -5       27.49       21.63      7.54 o 
   6  -9  -5       94.81       81.11      9.90 o 
   7  -9  -5      174.26      167.74     13.19 o 
   8  -9  -5        4.42        4.60      5.52 o 
   9  -9  -5       22.97       23.12      9.52 o 
  -5  -8  -5       33.70       29.09      8.30 o 
  -4  -8  -5       63.14       56.97     11.19 o 
  -3  -8  -5       38.70       33.45      8.30 o 
  -2  -8  -5        2.38        5.33      3.73 o 
  -1  -8  -5       32.83       35.09      6.38 o 
   0  -8  -5        2.12        3.69      2.22 o 
   1  -8  -5       36.49       38.15      6.35 o 
   2  -8  -5       23.18       22.12      5.84 o 
   3  -8  -5      107.53      104.61     10.63 o 
   4  -8  -5       32.03       33.12      6.65 o 
   5  -8  -5        8.71       10.76      4.73 o 
   6  -8  -5      121.68      127.35     10.36 o 
   7  -8  -5       42.77       49.97      8.22 o 
   8  -8  -5        7.71       23.12      8.30 o 
   9  -8  -5        1.97        1.30      5.76 o 
  -6  -7  -5        9.58        8.98      7.30 o 
  -5  -7  -5       46.41       43.88      8.57 o 
  -4  -7  -5       62.06       56.81      9.63 o 
  -3  -7  -5       63.74       62.11      9.49 o 
  -2  -7  -5      453.28      443.19     11.37 o 
  -1  -7  -5      370.14      378.07     12.09 o 
   0  -7  -5       12.73       15.18      3.79 o 
   1  -7  -5      229.30      231.17      7.33 o 
   2  -7  -5       20.92       18.57      2.75 o 
   3  -7  -5      148.91      143.38      9.76 o 
   4  -7  -5      288.33      268.43     12.90 o 
   5  -7  -5      988.49     1046.57     27.55 o 
   6  -7  -5      272.45      273.49     14.36 o 
   7  -7  -5       24.61       36.34      6.81 o 
   8  -7  -5      261.42      248.21     18.55 o 
  -7  -6  -5      139.44      166.04     16.82 o 
  -6  -6  -5      174.73      192.48     16.60 o 
  -5  -6  -5      443.12      420.14     21.47 o 
  -4  -6  -5      283.61      260.80      9.79 o 
  -3  -6  -5       99.59      106.22      6.11 o 
  -2  -6  -5      296.45      318.26     13.33 o 
  -1  -6  -5      140.34      129.32      8.79 o 
   0  -6  -5     1457.58     1462.98     26.96 o 
   1  -6  -5     1089.60     1138.66     23.12 o 
   2  -6  -5      637.96      670.07     16.82 o 
   3  -6  -5      302.46      308.48     11.59 o 
   4  -6  -5       72.60       73.49      6.49 o 
   5  -6  -5      323.63      320.56     13.17 o 
   6  -6  -5      626.33      643.66     21.09 o 
  -7  -5  -5      122.40      107.12     14.06 o 
  -6  -5  -5      205.64      179.07     22.68 o 
  -5  -5  -5      546.74      519.51     20.11 o 
  -4  -5  -5       13.52       17.71      8.49 o 
  -3  -5  -5      192.77      175.83      9.57 o 
  -2  -5  -5       43.46       39.04      5.62 o 
   1  -5  -5      603.45      617.54     17.79 o 
   2  -5  -5      413.07      404.35     13.25 o 
   3  -5  -5       14.17       13.74      3.24 o 
   4  -5  -5        2.46        4.35      2.97 o 
   5  -5  -5       57.20       57.56      6.25 o 
   6  -5  -5      121.20      117.40      9.90 o 
  -8  -4  -5        2.37        5.60      6.79 o 
  -7  -4  -5       39.78       35.89      6.30 o 
  -6  -4  -5       16.19       12.30      7.38 o 
  -5  -4  -5       38.53       44.56      7.81 o 
  -3  -4  -5       10.96        8.33      4.06 o 
  -2  -4  -5        5.03        3.24      1.08 o 
   1  -4  -5       81.01       87.33      5.60 o 
   2  -4  -5      195.69      191.94      8.81 o 
   3  -4  -5       33.07       26.20      3.38 o 
   4  -4  -5      451.05      489.30     15.49 o 
   5  -4  -5      162.79      180.67      9.30 o 
  -8  -3  -5        6.50        5.32      3.44 o 
  -7  -3  -5       91.43       92.09      9.92 o 
  -6  -3  -5      108.95      120.99     10.33 o 
  -5  -3  -5      124.23      111.96      9.00 o 
  -4  -3  -5      284.70      301.14     13.19 o 
  -3  -3  -5      234.32      225.87     10.63 o 
  -2  -3  -5     1403.25     1411.50     34.85 o 
   1  -3  -5      448.44      452.91     10.36 o 
   2  -3  -5     1058.49      960.97     13.11 o 
   3  -3  -5     4044.33     4264.94     36.10 o 
   4  -3  -5      804.37      803.91     21.22 o 
  -9  -2  -5       56.59       40.77      6.89 o 
  -8  -2  -5      214.90      230.14     15.98 o 
  -7  -2  -5      629.22      679.13     35.39 o 
  -6  -2  -5      221.29      251.23     13.92 o 
  -5  -2  -5      234.25      268.59     13.95 o 
  -4  -2  -5     1108.28     1155.40     26.82 o 
  -3  -2  -5      777.93      743.53     22.90 o 
  -2  -2  -5     2566.84     2748.05     60.21 o 
  -1  -2  -5     2998.38     3164.67     36.42 o 
   2  -2  -5     1459.02     1382.27     14.01 o 
  -9  -1  -5      133.45      128.54     11.13 o 
  -8  -1  -5      181.00      193.97     14.30 o 
  -7  -1  -5      351.22      350.41     17.28 o 
  -6  -1  -5      140.39      139.65     11.60 o 
  -5  -1  -5      331.79      340.86     16.11 o 
  -4  -1  -5      141.09      130.13      9.17 o 
  -3  -1  -5      364.21      373.09     16.82 o 
  -2  -1  -5     3786.67     4187.91     43.77 o 
  -1  -1  -5     2236.47     2316.12     29.31 o 
  -9   0  -5        8.39        5.65      8.30 o 
  -8   0  -5       81.58       75.49     10.44 o 
  -7   0  -5        6.60        3.00      7.19 o 
  -6   0  -5      485.83      487.19     21.09 o 
  -5   0  -5      239.64      253.69     16.01 o 
  -4   0  -5        8.77        6.54      4.38 o 
  -3   0  -5      234.12      260.86     16.84 o 
  -2   0  -5      122.98      117.53      7.49 o 
  -1   0  -5     1005.50     1119.36     21.12 o 
 -10   1  -5       14.54       13.61      5.11 o 
  -8   1  -5      143.86      120.32     14.82 o 
  -7   1  -5      470.61      521.85     21.60 o 
  -6   1  -5       94.37       87.36     10.33 o 
  -5   1  -5      375.45      390.56     16.25 o 
  -4   1  -5      611.09      652.34     22.47 o 
  -3   1  -5      820.82      857.79     25.12 o 
  -2   1  -5      897.77      879.91     29.28 o 
  -1   1  -5        6.01        9.30      3.06 o 
 -10   2  -5      224.00      266.64     20.03 o 
  -9   2  -5      242.19      232.63     18.01 o 
  -8   2  -5      149.49      147.73     14.60 o 
  -7   2  -5       21.00       22.22      8.49 o 
  -6   2  -5      840.95      824.59     24.82 o 
  -5   2  -5     1698.68     1758.04     35.53 o 
  -4   2  -5     1803.30     1845.69     44.91 o 
  -3   2  -5      246.59      213.95     12.19 o 
  -2   2  -5      624.00      587.80     16.76 o 
  -1   2  -5      392.43      422.25     12.49 o 
 -10   3  -5       20.71       26.25     11.87 o 
  -9   3  -5       97.44      105.69     13.76 o 
  -8   3  -5       25.69       35.34      8.52 o 
  -7   3  -5      124.31      122.64     12.84 o 
  -6   3  -5       84.65       67.97      9.79 o 
  -5   3  -5      147.99      146.17     11.98 o 
  -4   3  -5      827.77      823.00     25.50 o 
  -3   3  -5      502.04      458.18     18.93 o 
  -2   3  -5      288.22      272.59     10.76 o 
  -1   3  -5       27.56       21.85      3.65 o 
   0   3  -5     1527.84     1525.11     19.49 o 
   1   3  -5     1225.45     1366.26     17.17 o 
 -10   4  -5        2.58       -7.81      7.81 o 
  -9   4  -5        0.54        8.03      7.68 o 
  -8   4  -5        2.86       10.25      8.60 o 
  -7   4  -5        2.44       16.63      9.17 o 
  -6   4  -5       34.93       31.55      7.08 o 
  -5   4  -5       40.81       39.93      7.98 o 
  -4   4  -5       94.32      105.85      8.44 o 
  -3   4  -5       93.67      108.91      8.81 o 
  -2   4  -5      184.93      184.15      9.92 o 
  -1   4  -5      474.03      489.41     17.71 o 
   0   4  -5     1762.77     2034.28     42.64 o 
   1   4  -5     1267.06     1281.39     27.36 o 
   2   4  -5      192.82      169.85      7.68 o 
 -10   5  -5       53.93       56.27     13.25 o 
  -9   5  -5      141.49      132.59     16.41 o 
  -8   5  -5       51.02       61.19     10.84 o 
  -7   5  -5       26.81       17.28      5.87 o 
  -6   5  -5      239.96      224.95     14.28 o 
  -5   5  -5      210.11      232.93     13.52 o 
  -4   5  -5       11.08       16.14      8.49 o 
  -3   5  -5     1028.86     1038.81     21.82 o 
  -2   5  -5     1126.55     1101.84     28.09 o 
  -1   5  -5     1048.18     1009.34     24.55 o 
   0   5  -5     1446.82     1442.73     30.50 o 
   1   5  -5     1699.39     1720.27     33.53 o 
 -10   6  -5       56.00       61.83     14.28 o 
  -9   6  -5      110.30      128.94     15.57 o 
  -8   6  -5       59.40       74.35     11.49 o 
  -7   6  -5      275.07      268.00     17.33 o 
  -6   6  -5      381.92      402.35     18.71 o 
  -5   6  -5      115.66      108.91     10.36 o 
  -4   6  -5       49.30       57.05      7.52 o 
  -2   6  -5     1108.28     1144.99     22.74 o 
  -1   6  -5     1567.10     1630.45     21.74 o 
   0   6  -5      635.03      648.66     12.14 o 
  -9   7  -5        7.45       19.03     10.54 o 
  -8   7  -5       36.34       43.94     10.60 o 
  -7   7  -5       81.16       81.33     11.00 o 
  -6   7  -5      165.17      168.01     14.38 o 
  -5   7  -5      157.47      147.06     11.22 o 
  -4   7  -5       19.49       25.25      7.03 o 
  -3   7  -5       15.45       16.38      5.49 o 
  -2   7  -5       30.37       33.99      5.30 o 
  -1   7  -5       63.12       57.16      5.11 o 
  -9   8  -5        4.43        1.46      6.76 o 
  -8   8  -5       12.47       14.38      7.76 o 
  -7   8  -5       18.87       28.25     11.11 o 
  -6   8  -5        5.67        8.08      6.03 o 
  -5   8  -5       14.91       12.76      4.92 o 
  -4   8  -5       79.19       77.11      9.25 o 
  -3   8  -5      323.53      327.59     15.65 o 
  -2   8  -5      368.43      388.04     16.09 o 
  -8   9  -5       41.76       35.23     10.00 o 
  -7   9  -5       71.87       73.22     11.19 o 
  -6   9  -5      151.07      181.42     16.17 o 
  -5   9  -5      123.46      137.95     11.52 o 
  -4   9  -5      192.75      200.92     14.90 o 
  -7  10  -5       44.96       36.39     10.60 o 
  -6  10  -5       10.77       12.19      5.60 o 
  -5  10  -5       84.54       92.14     10.06 o 
   2 -12  -4       82.46       96.58     12.00 o 
   3 -12  -4       28.61       32.53      7.62 o 
   4 -12  -4       29.58       37.07      7.98 o 
   5 -12  -4       47.40       50.53      9.19 o 
  -1 -11  -4       70.21       55.02     11.33 o 
   0 -11  -4       60.65       54.10     10.30 o 
   1 -11  -4       90.74      115.45     12.06 o 
   2 -11  -4       35.99       32.28      9.87 o 
   3 -11  -4        8.54        6.19      4.03 o 
   4 -11  -4       25.73       23.47      8.11 o 
   5 -11  -4       25.50       29.55      7.65 o 
   6 -11  -4       19.28       12.30      6.46 o 
   7 -11  -4       26.77       14.01      7.19 o 
  -2 -10  -4       58.52       41.26      8.68 o 
  -1 -10  -4       38.36       45.86      8.87 o 
   0 -10  -4       11.65        8.00      5.54 o 
   1 -10  -4       16.01        9.95      4.22 o 
   2 -10  -4        0.79        4.60      4.65 o 
   3 -10  -4       10.22        6.52      4.14 o 
   4 -10  -4        5.52        6.11      4.68 o 
   5 -10  -4        8.38        9.87      7.33 o 
   6 -10  -4        3.49        4.49      5.14 o 
   7 -10  -4       19.16       22.06      8.46 o 
   8 -10  -4        5.92        3.35      6.03 o 
   9 -10  -4        6.86        3.81      6.65 o 
  -4  -9  -4        0.56       -1.81      4.65 o 
  -3  -9  -4       11.62       14.38      4.95 o 
  -2  -9  -4       53.87       45.23      9.71 o 
  -1  -9  -4      125.11      128.92     12.00 o 
   0  -9  -4       31.05       41.64      7.35 o 
   1  -9  -4        8.05        5.81      4.46 o 
   2  -9  -4       93.57       90.74      9.03 o 
   3  -9  -4       86.48       93.04      9.49 o 
   4  -9  -4      223.94      226.22     14.36 o 
   5  -9  -4       33.79       30.88      6.95 o 
   6  -9  -4        1.90        7.22      4.84 o 
   7  -9  -4        2.52        3.27      4.97 o 
   8  -9  -4       43.41       50.53      8.95 o 
   9  -9  -4      137.60      137.27     15.52 o 
  -5  -8  -4      146.02      144.62     15.90 o 
  -4  -8  -4      287.61      269.89     18.57 o 
  -3  -8  -4      159.79      141.84     13.82 o 
  -2  -8  -4      255.16      247.53     19.52 o 
  -1  -8  -4      146.42      173.04     12.41 o 
   0  -8  -4      106.69      115.11      6.41 o 
   1  -8  -4      629.77      668.34     26.33 o 
   2  -8  -4      561.91      599.75     24.17 o 
   3  -8  -4      184.43      191.91     11.36 o 
   4  -8  -4        7.01        8.95      4.68 o 
   5  -8  -4      218.36      205.16     12.63 o 
   6  -8  -4      282.30      302.15     15.63 o 
   7  -8  -4      328.99      318.21     21.06 o 
   8  -8  -4       83.40       97.28     12.03 o 
   9  -8  -4        4.36        5.33      5.03 o 
  -6  -7  -4      247.36      245.69     18.20 o 
  -5  -7  -4      390.31      425.22     22.50 o 
  -4  -7  -4      377.70      383.01     20.44 o 
  -3  -7  -4       96.54       98.58      9.68 o 
  -2  -7  -4      172.72      184.10      7.27 o 
  -1  -7  -4       32.46       29.04      3.90 o 
   0  -7  -4      628.20      640.17     12.73 o 
   1  -7  -4      137.80      156.82      6.31 o 
   2  -7  -4      314.61      327.67     13.11 o 
   3  -7  -4      191.22      179.45     13.82 o 
   4  -7  -4      307.25      310.93     13.92 o 
   5  -7  -4      326.71      331.97     14.98 o 
   6  -7  -4      221.64      217.54     12.98 o 
   7  -7  -4       33.92       29.47      7.25 o 
   8  -7  -4       27.06       25.50      6.92 o 
  -7  -6  -4       35.99       33.88     11.22 o 
  -6  -6  -4       50.77       39.15     11.65 o 
  -5  -6  -4      116.72       98.09     11.98 o 
  -4  -6  -4       39.35       41.29      9.90 o 
  -3  -6  -4       49.42       47.95      4.41 o 
  -2  -6  -4        3.34        6.44      2.40 o 
  -1  -6  -4       70.12       64.08      5.06 o 
   0  -6  -4      297.14      321.80     11.87 o 
   1  -6  -4       13.63       12.00      2.12 o 
   2  -6  -4      233.40      211.82      5.28 o 
   3  -6  -4       60.45       52.29      5.41 o 
   4  -6  -4        2.67        5.76      4.03 o 
   5  -6  -4       48.94       47.96      6.87 o 
   6  -6  -4      136.55      120.89     10.27 o 
   8  -6  -4      177.61      167.71     13.57 o 
  -8  -5  -4       39.07       65.05     13.01 o 
  -7  -5  -4       29.04       20.95     16.28 o 
  -6  -5  -4      172.69      132.19     15.76 o 
  -5  -5  -4       66.90       61.87      5.67 o 
  -4  -5  -4        6.46       13.80      3.73 o 
  -3  -5  -4      144.65      153.90      9.30 o 
  -2  -5  -4       17.58       17.14      3.60 o 
   1  -5  -4     1339.00     1335.33     31.42 o 
   2  -5  -4      538.50      524.34     15.98 o 
   3  -5  -4       59.15       48.61      5.06 o 
   4  -5  -4      199.45      185.32     11.09 o 
   7  -5  -4      307.11      339.19     16.28 o 
  -8  -4  -4      137.88      116.56     18.41 o 
  -7  -4  -4      373.44      380.64     29.74 o 
  -6  -4  -4      610.73      588.78     15.16 o 
  -5  -4  -4       40.33       52.80      7.68 o 
  -4  -4  -4      213.34      235.50     11.92 o 
  -3  -4  -4      985.87     1038.57     22.12 o 
  -2  -4  -4     1071.26     1098.94     27.82 o 
   1  -4  -4     1531.14     1536.84     20.47 o 
   2  -4  -4      301.29      249.07      8.92 o 
   3  -4  -4     1848.52     1928.71     28.26 o 
   4  -4  -4     2154.71     2220.27     49.24 o 
   5  -4  -4     1042.15     1070.15     28.52 o 
   6  -4  -4        5.14        5.38      4.76 o 
  -9  -3  -4       39.06       20.52     14.47 o 
  -8  -3  -4      135.05      139.46     15.74 o 
  -7  -3  -4      264.34      278.24     12.50 o 
  -6  -3  -4      483.22      501.82     17.98 o 
  -5  -3  -4      386.02      397.07     15.84 o 
  -4  -3  -4      656.78      648.77     18.36 o 
  -3  -3  -4       16.55       14.22      3.30 o 
  -2  -3  -4     1164.65     1173.27     29.55 o 
   1  -3  -4     1651.32     1575.56     17.20 o 
   2  -3  -4     2767.15     3011.77     26.88 o 
   3  -3  -4     1049.96     1039.70     16.52 o 
   4  -3  -4       44.32       51.37      4.73 o 
  -9  -2  -4       21.40       22.22      5.57 o 
  -8  -2  -4       12.68        8.72      5.21 o 
  -7  -2  -4      228.49      189.13     13.19 o 
  -6  -2  -4      285.29      277.68     16.20 o 
  -5  -2  -4       34.24       25.60      6.30 o 
  -4  -2  -4       33.23       42.67      6.25 o 
  -2  -2  -4      429.44      438.52     13.82 o 
  -1  -2  -4      121.14      116.59      6.65 o 
   1  -2  -4      351.06      337.62      5.87 o 
   2  -2  -4      172.99      178.56      5.08 o 
   3  -2  -4      278.34      281.65      8.73 o 
  -9  -1  -4       13.30       12.67      7.58 o 
  -8  -1  -4       35.75       37.42      9.81 o 
  -7  -1  -4      178.63      181.10     13.09 o 
  -6  -1  -4      295.87      305.98     15.47 o 
  -5  -1  -4        4.85       13.79      7.84 o 
  -4  -1  -4      581.33      568.38     19.63 o 
  -3  -1  -4     1932.87     2008.81     46.10 o 
  -2  -1  -4     3095.92     3316.27     35.58 o 
  -1  -1  -4     1672.15     1650.48     25.44 o 
   0  -1  -4      684.11      651.04      6.27 o 
 -10   0  -4      136.58      144.56     10.86 o 
  -9   0  -4      343.55      359.44     14.09 o 
  -8   0  -4      418.71      433.87     26.47 o 
  -7   0  -4       70.90       64.76      8.71 o 
  -6   0  -4       97.42       95.23     10.33 o 
  -5   0  -4      890.29      885.91     22.36 o 
  -4   0  -4     1791.08     1881.06     44.80 o 
  -3   0  -4     7676.64     8109.65     66.70 o 
  -2   0  -4     1530.35     1383.68     23.63 o 
  -1   0  -4     3370.87     3260.00     39.93 o 
 -10   1  -4      156.66      153.72     16.47 o 
  -9   1  -4      199.28      200.78     15.79 o 
  -8   1  -4      223.14      234.17     17.14 o 
  -7   1  -4       21.63       21.28      9.98 o 
  -6   1  -4      634.65      653.88     22.17 o 
  -5   1  -4       20.28       25.71      7.00 o 
  -4   1  -4       88.26       76.52      8.52 o 
  -3   1  -4     2318.10     2499.44     32.82 o 
  -2   1  -4     3272.27     3335.52     42.42 o 
  -1   1  -4     1617.48     1564.69     23.68 o 
 -10   2  -4        5.64        4.20      5.52 o 
  -9   2  -4      212.15      193.83     16.74 o 
  -8   2  -4       19.00       30.88      7.62 o 
  -7   2  -4       10.06       11.27      9.11 o 
  -6   2  -4       34.70       25.63      7.06 o 
  -5   2  -4      861.01      839.63     22.17 o 
  -4   2  -4      222.66      213.52     12.57 o 
  -3   2  -4      528.75      565.38     17.17 o 
  -2   2  -4      617.56      690.13     17.49 o 
  -1   2  -4      931.21      957.56     17.11 o 
   0   2  -4      446.77      449.53      9.63 o 
 -10   3  -4       36.80       39.99     12.82 o 
  -9   3  -4       87.09      106.39     14.09 o 
  -8   3  -4      124.27      144.54     14.33 o 
  -7   3  -4      143.44      139.54     12.84 o 
  -6   3  -4      150.89      145.46     11.60 o 
  -5   3  -4     1303.45     1361.34     29.09 o 
  -4   3  -4     2230.00     2294.63     52.70 o 
  -3   3  -4      921.89      885.10     24.90 o 
   0   3  -4     2330.23     2179.09     26.63 o 
   1   3  -4     3530.44     3676.87     27.44 o 
 -10   4  -4       80.61       86.55     14.76 o 
  -9   4  -4       76.95       85.84     13.36 o 
  -8   4  -4      187.34      255.21     21.25 o 
  -7   4  -4      299.34      317.29     19.20 o 
  -6   4  -4      709.78      747.67     24.41 o 
  -5   4  -4      549.01      537.53     18.79 o 
  -4   4  -4      511.26      480.81     17.82 o 
  -3   4  -4     1547.69     1623.50     39.10 o 
  -1   4  -4     3097.01     3249.41     31.31 o 
   0   4  -4     2908.88     3022.37     25.98 o 
   1   4  -4      606.86      596.06     11.03 o 
   2   4  -4     1339.20     1265.71     24.85 o 
   3   4  -4       43.73       43.37      2.92 o 
 -10   5  -4       38.93       36.61      9.57 o 
  -9   5  -4        4.84        5.54      4.16 o 
  -8   5  -4        6.91       11.87      6.00 o 
  -7   5  -4       51.22       41.85      9.03 o 
  -6   5  -4      232.07      231.28     13.92 o 
  -5   5  -4      276.48      271.73     14.41 o 
  -4   5  -4      629.95      617.46     18.36 o 
  -3   5  -4      575.43      560.33     18.52 o 
  -2   5  -4      345.50      367.41     11.44 o 
  -1   5  -4       75.08       78.14      5.68 o 
   0   5  -4        8.85        8.81      2.03 o 
 -10   6  -4        9.26        2.81      8.60 o 
  -9   6  -4       23.32       14.52      7.08 o 
  -8   6  -4       31.19       31.63      8.25 o 
  -7   6  -4      199.50      188.42     14.65 o 
  -6   6  -4       51.50       48.75      8.30 o 
  -5   6  -4       49.38       55.48      9.27 o 
  -4   6  -4      209.90      187.45     12.22 o 
  -3   6  -4       90.57       99.31      8.35 o 
  -2   6  -4      127.31      146.22      8.49 o 
  -1   6  -4       62.44       60.65      5.14 o 
   0   6  -4     1377.01     1424.94     14.28 o 
 -10   7  -4       16.15       16.20      9.17 o 
  -9   7  -4       11.92        8.46     10.73 o 
  -8   7  -4      106.72       86.14     12.49 o 
  -7   7  -4      393.71      432.71     27.77 o 
  -6   7  -4      294.04      311.45     18.20 o 
  -5   7  -4      374.04      393.56     19.60 o 
  -4   7  -4      150.12      164.25     11.09 o 
  -3   7  -4       94.67       96.36      9.41 o 
  -2   7  -4      192.17      178.29      9.00 o 
  -1   7  -4     1196.51     1229.64     19.47 o 
  -9   8  -4       22.91       22.82      7.89 o 
  -8   8  -4       52.92       46.59     10.82 o 
  -7   8  -4      190.12      169.63     15.11 o 
  -6   8  -4      227.63      222.92     14.95 o 
  -5   8  -4       82.76       83.57      9.33 o 
  -4   8  -4      416.40      430.36     16.95 o 
  -3   8  -4      735.34      766.62     27.20 o 
  -2   8  -4      262.52      263.94     10.46 o 
  -9   9  -4        6.27        9.49      9.63 o 
  -8   9  -4       14.50       16.09      7.81 o 
  -7   9  -4       13.53       11.11      7.35 o 
  -6   9  -4        4.00        1.16      5.81 o 
  -5   9  -4       92.15       86.03      9.60 o 
  -4   9  -4       15.64        5.79      3.97 o 
  -3   9  -4       13.04       19.82      4.84 o 
  -8  10  -4        5.82        0.27      6.41 o 
  -7  10  -4        7.00       37.69      7.84 o 
  -6  10  -4        6.81        3.54      4.97 o 
  -5  10  -4      104.90      100.47     10.84 o 
  -7  11  -4        5.09        6.76      5.54 o 
   1 -12  -3        3.28        0.00      4.08 o 
   2 -12  -3       14.02        6.41      4.70 o 
   3 -12  -3       17.15       16.60      6.95 o 
   4 -12  -3        2.59        0.22      4.76 o 
   5 -12  -3        4.65       14.22      8.11 o 
   0 -11  -3       16.29       13.55      6.52 o 
   1 -11  -3        4.94        5.19      6.33 o 
   2 -11  -3        8.47       12.03      7.89 o 
   3 -11  -3       17.64       24.23      7.33 o 
   4 -11  -3       26.40       21.63      6.38 o 
   5 -11  -3       66.23       47.88     10.33 o 
   6 -11  -3        3.81        8.41      8.41 o 
   7 -11  -3        0.59        5.35      6.25 o 
  -1 -10  -3       81.58       68.73      8.90 o 
   0 -10  -3      194.05      208.03     14.84 o 
   1 -10  -3      224.22      230.01     16.52 o 
   2 -10  -3      156.61      150.14     14.22 o 
   3 -10  -3      129.64      130.24     15.82 o 
   4 -10  -3      234.33      273.81     17.55 o 
   5 -10  -3       22.65       30.58      7.81 o 
   6 -10  -3       34.98       29.71      7.60 o 
   7 -10  -3       33.64       35.45      8.22 o 
   8 -10  -3       28.18       28.01      8.30 o 
   9 -10  -3       10.72       11.63      7.06 o 
  -4  -9  -3      168.37      206.05     16.09 o 
  -3  -9  -3       73.04       79.90     12.36 o 
  -2  -9  -3      173.83      152.03     11.63 o 
  -1  -9  -3      170.93      150.63      9.38 o 
   0  -9  -3       82.94       85.57      9.52 o 
   1  -9  -3      630.04      698.54     23.41 o 
   2  -9  -3      171.59      170.90     12.30 o 
   3  -9  -3      114.50      112.91     10.17 o 
   4  -9  -3       65.03       72.54      8.73 o 
   5  -9  -3       54.69       55.64      7.95 o 
   6  -9  -3       27.42       28.98      6.98 o 
   7  -9  -3       49.62       63.43     10.00 o 
   8  -9  -3       38.79       47.91     10.09 o 
   9  -9  -3       51.13       46.94      9.25 o 
  10  -9  -3       12.96        9.71      6.49 o 
  -5  -8  -3       79.86       63.40     16.36 o 
  -4  -8  -3      181.67      167.36     15.68 o 
  -3  -8  -3       72.19       89.20     12.36 o 
  -2  -8  -3        1.84        5.38      3.84 o 
  -1  -8  -3        6.02        2.87      4.08 o 
   0  -8  -3      195.87      185.59      8.30 o 
   1  -8  -3        1.24        2.32      1.78 o 
   2  -8  -3        4.77        2.78      2.05 o 
   3  -8  -3       38.12       35.82      8.00 o 
   4  -8  -3       27.20       22.93      7.81 o 
   6  -8  -3       37.25       41.53      9.54 o 
   7  -8  -3       63.31       59.35      9.41 o 
   8  -8  -3       14.75       17.01      7.22 o 
   9  -8  -3       51.09       44.64     11.00 o 
  -6  -7  -3        6.12        5.98      5.73 o 
  -5  -7  -3        8.78        8.06      4.46 o 
  -4  -7  -3       73.07       52.48     10.46 o 
  -3  -7  -3      119.10      127.24     10.73 o 
  -2  -7  -3       67.94       71.43      8.33 o 
  -1  -7  -3       18.33       22.63      4.50 o 
   0  -7  -3      576.97      595.27     12.38 o 
   1  -7  -3      234.17      230.31      7.46 o 
   2  -7  -3      454.37      438.83      8.87 o 
   3  -7  -3       60.72       60.02      7.79 o 
   4  -7  -3      131.55      117.18      9.98 o 
   5  -7  -3        6.44       13.36      5.35 o 
   6  -7  -3       74.10       82.49      9.25 o 
   7  -7  -3      865.73      927.44     28.74 o 
   8  -7  -3      104.65      107.23     11.95 o 
   9  -7  -3       34.29       35.50      9.19 o 
  -7  -6  -3      114.05      115.45     14.74 o 
  -6  -6  -3      287.00      275.27     19.33 o 
  -5  -6  -3      350.30      369.28     25.04 o 
  -4  -6  -3       98.28      120.94     18.47 o 
  -3  -6  -3      641.62      667.39     17.33 o 
  -2  -6  -3      334.63      332.24      8.63 o 
  -1  -6  -3      992.20      993.08     14.76 o 
   0  -6  -3     1147.93     1197.90     21.12 o 
   1  -6  -3     1279.15     1315.11     16.88 o 
   2  -6  -3      124.07      116.51      3.60 o 
   3  -6  -3      416.11      393.91     13.30 o 
   4  -6  -3     1054.65     1044.14     23.09 o 
   5  -6  -3      803.15      795.26     22.22 o 
   6  -6  -3      919.10      967.40     25.96 o 
   7  -6  -3        9.18        7.08      5.49 o 
   8  -6  -3      158.38      173.39     14.38 o 
  -8  -5  -3      125.34      104.80     15.38 o 
  -7  -5  -3      333.71      363.79     23.04 o 
  -6  -5  -3      373.44      390.75     21.74 o 
  -5  -5  -3       56.51       61.27      5.22 o 
  -4  -5  -3      244.06      231.18      8.94 o 
  -3  -5  -3      541.47      516.38     11.54 o 
  -2  -5  -3      537.80      522.99     10.56 o 
  -1  -5  -3     1212.31     1291.94     32.09 o 
   0  -5  -3      881.86      953.75     23.90 o 
   1  -5  -3      671.35      676.50     12.84 o 
   2  -5  -3       79.77       80.61      2.40 o 
   4  -5  -3     1500.86     1572.99     38.04 o 
   6  -5  -3       39.68       45.64      8.76 o 
   7  -5  -3       64.36       65.32      8.57 o 
  -8  -4  -3       68.91       68.24     11.30 o 
  -7  -4  -3       55.26       52.15      6.31 o 
  -6  -4  -3       39.14       43.48      5.31 o 
  -5  -4  -3        9.54        9.01      5.29 o 
  -4  -4  -3       10.72        8.83      2.59 o 
  -3  -4  -3       48.12       48.80      6.22 o 
  -2  -4  -3       44.24       36.18      4.43 o 
   1  -4  -3        7.24        6.49      3.97 o 
   2  -4  -3       13.30       15.06      1.35 o 
   3  -4  -3     1451.74     1420.26     21.22 o 
   5  -4  -3      175.20      194.83     13.11 o 
   6  -4  -3      124.02      136.68     11.49 o 
  -9  -3  -3        5.08        3.60      4.24 o 
  -8  -3  -3      108.77      113.07      8.76 o 
  -7  -3  -3       60.34       47.31     11.53 o 
  -6  -3  -3       20.96       21.92      4.77 o 
  -5  -3  -3       59.77       55.86      6.49 o 
  -4  -3  -3      197.43      174.42     10.38 o 
  -3  -3  -3      567.46      517.88     16.38 o 
  -2  -3  -3     1386.62     1382.89     32.39 o 
   1  -3  -3      435.30      460.77      9.60 o 
   2  -3  -3     1692.08     1690.34     14.43 o 
   3  -3  -3      965.73      961.94     10.87 o 
   4  -3  -3     3676.96     3796.40     38.74 o 
   5  -3  -3     1450.77     1518.78     37.88 o 
  -9  -2  -3      203.25      200.01     10.87 o 
  -8  -2  -3      252.69      263.35     11.66 o 
  -7  -2  -3      286.70      295.50     11.37 o 
  -6  -2  -3       30.51       34.23      6.16 o 
  -5  -2  -3      505.29      505.41     16.41 o 
  -4  -2  -3     1387.22     1353.88     33.55 o 
  -3  -2  -3     2808.75     2892.08     61.56 o 
  -2  -2  -3     5877.95     6177.06     50.18 o 
  -1  -2  -3      819.70      719.09     16.44 o 
   1  -2  -3      415.90      374.66      6.84 o 
   2  -2  -3     6275.70     6193.80     61.35 o 
   3  -2  -3      988.11      928.53     16.44 o 
 -10  -1  -3       72.23       74.64      7.84 o 
  -9  -1  -3       95.62      100.27      8.37 o 
  -8  -1  -3      386.80      389.45     17.22 o 
  -7  -1  -3      307.97      304.20     15.74 o 
  -6  -1  -3       46.31       45.80      8.71 o 
  -5  -1  -3      535.97      532.26     16.87 o 
  -4  -1  -3      416.50      387.67     16.79 o 
  -3  -1  -3     3399.85     3777.21     39.39 o 
  -2  -1  -3      973.77      995.44     18.52 o 
  -1  -1  -3      492.62      493.57     10.90 o 
   1  -1  -3     2087.89     2065.83     20.58 o 
 -10   0  -3        8.57        6.36      5.55 o 
  -9   0  -3       30.71       31.49      5.19 o 
  -8   0  -3      134.47      143.89     12.98 o 
  -7   0  -3       50.48       44.45     10.19 o 
  -6   0  -3      269.87      272.67     13.98 o 
  -5   0  -3        0.78       -2.05      4.79 o 
  -4   0  -3      213.38      224.38     12.52 o 
  -3   0  -3      120.73      147.84      7.87 o 
  -2   0  -3      650.08      691.68     14.17 o 
  -1   0  -3     4861.54     4915.92     52.75 o 
   0   0  -3      288.60      295.28      4.03 o 
 -10   1  -3       91.80       93.35      9.48 o 
  -9   1  -3       96.11       95.84      8.73 o 
  -8   1  -3       61.53       63.24     11.71 o 
  -7   1  -3       71.17       58.40      9.27 o 
  -6   1  -3      116.87      114.04      9.98 o 
  -5   1  -3     1626.26     1684.41     42.12 o 
  -4   1  -3     4781.62     5149.42    185.40 o 
  -3   1  -3     1255.94     1225.29     20.95 o 
  -2   1  -3      170.13      158.49      6.98 o 
  -1   1  -3      162.49      144.54      6.16 o 
 -10   2  -3       46.63       43.63      7.92 o 
  -9   2  -3       11.78       28.80     13.28 o 
  -8   2  -3       83.31       79.11     10.87 o 
  -7   2  -3     1368.40     1435.97     38.37 o 
  -6   2  -3     1360.09     1443.92     32.45 o 
  -5   2  -3     2004.14     2077.70     49.42 o 
  -4   2  -3      910.50      902.11     26.39 o 
  -3   2  -3        9.11       16.44      4.65 o 
  -2   2  -3      216.54      201.38      7.98 o 
   0   2  -3    14477.37    14559.85    200.62 o 
 -10   3  -3       91.25       79.12      8.89 o 
  -9   3  -3      165.22      169.01     15.30 o 
  -8   3  -3      238.43      237.50     17.14 o 
  -7   3  -3      337.66      327.64     17.20 o 
  -6   3  -3       88.37       90.55     10.06 o 
  -5   3  -3      261.04      284.41     16.90 o 
  -4   3  -3      437.00      427.82     18.74 o 
  -3   3  -3      850.25      851.98     28.61 o 
  -2   3  -3      253.08      270.51      9.63 o 
  -1   3  -3      567.36      602.75     11.46 o 
   0   3  -3      425.76      464.80      8.17 o 
   1   3  -3      361.93      364.72      3.87 o 
   2   3  -3     1217.65     1356.50     12.11 o 
 -10   4  -3       88.29       80.10      8.70 o 
  -9   4  -3       59.80       68.73     14.71 o 
  -8   4  -3       70.05       68.22     12.41 o 
  -7   4  -3       12.93        7.22      7.11 o 
  -6   4  -3      102.67      113.26     12.28 o 
  -5   4  -3      121.49      146.03     10.76 o 
  -4   4  -3      158.84      144.27     10.41 o 
  -3   4  -3      300.90      316.58     14.11 o 
  -2   4  -3      821.98      829.89     18.93 o 
  -1   4  -3     1541.16     1636.96     19.41 o 
   0   4  -3      149.01      142.73      4.84 o 
   3   4  -3      136.49      125.86      5.43 o 
 -10   5  -3       29.94       17.66      5.89 o 
  -9   5  -3       78.37       62.48     11.60 o 
  -8   5  -3       38.85       43.26      9.81 o 
  -7   5  -3      330.12      343.35     20.03 o 
  -6   5  -3      849.96      899.16     25.87 o 
  -5   5  -3      206.58      195.02     13.06 o 
  -3   5  -3      355.96      318.23     15.98 o 
  -2   5  -3      790.77      803.15     21.74 o 
  -1   5  -3     2277.63     2384.72     49.21 o 
   0   5  -3     1793.06     1848.18     36.99 o 
 -10   6  -3       43.36       63.00     14.28 o 
  -9   6  -3       81.09       88.58     13.17 o 
  -8   6  -3      184.91      191.62     17.71 o 
  -7   6  -3       72.50       92.52     10.68 o 
  -6   6  -3      130.94      143.65     11.87 o 
  -5   6  -3      403.02      399.75     17.41 o 
  -4   6  -3      247.86      231.79     15.25 o 
  -3   6  -3      243.12      229.12     10.65 o 
  -2   6  -3     1535.18     1563.31     35.99 o 
  -1   6  -3     1382.99     1446.73     31.47 o 
 -10   7  -3       13.26       14.14      8.14 o 
  -9   7  -3       57.75       37.69      9.44 o 
  -8   7  -3       15.96       17.98      7.62 o 
  -7   7  -3       51.11       63.02     11.46 o 
  -6   7  -3       24.20       18.44      7.98 o 
  -5   7  -3        7.24        8.52      5.46 o 
  -4   7  -3       62.11       63.27      9.25 o 
  -3   7  -3        9.10       14.68      4.73 o 
  -2   7  -3      253.69      245.93     11.76 o 
  -1   7  -3       23.07       22.58      3.41 o 
  -9   8  -3        0.74        4.49      6.30 o 
  -8   8  -3        3.93        7.54      6.46 o 
  -7   8  -3        5.67        5.57      6.43 o 
  -6   8  -3        2.09        3.76      6.11 o 
  -5   8  -3        6.95        3.95      5.49 o 
  -4   8  -3      419.71      415.22     19.33 o 
  -3   8  -3       50.96       51.43      6.71 o 
  -2   8  -3      347.89      353.06     12.52 o 
  -9   9  -3       51.84       54.64     11.68 o 
  -8   9  -3       50.00       71.27     13.57 o 
  -7   9  -3       18.90       19.76      9.52 o 
  -6   9  -3        4.27        2.19      5.06 o 
  -5   9  -3      108.25       98.52     10.00 o 
  -4   9  -3      287.82      302.20     14.74 o 
  -3   9  -3      411.84      410.59     14.68 o 
  -8  10  -3       75.65       70.30     12.44 o 
  -7  10  -3        2.43        1.62      5.03 o 
  -6  10  -3       62.97       73.35     10.71 o 
  -5  10  -3       56.31       55.08      8.00 o 
  -7  11  -3       20.71       15.49      6.16 o 
   1 -12  -2       77.86       89.14     14.74 o 
   2 -12  -2       53.13       73.52     12.55 o 
   3 -12  -2        4.36        7.68      4.92 o 
   4 -12  -2       33.79       41.39     13.30 o 
   5 -12  -2       83.42       98.98     15.01 o 
   6 -12  -2       28.47       50.94     12.90 o 
  -2 -11  -2       48.05       43.42     11.84 o 
  -1 -11  -2      100.83       98.93     13.22 o 
   0 -11  -2       76.39       63.57     11.63 o 
   1 -11  -2       71.58       68.78     10.30 o 
   2 -11  -2      118.19       99.66     11.19 o 
   3 -11  -2       65.80       66.51      9.81 o 
   4 -11  -2       50.97       49.91      9.06 o 
   5 -11  -2        9.52        2.81      5.25 o 
   6 -11  -2       44.94       39.20      8.90 o 
   7 -11  -2       62.26       59.10     10.27 o 
   8 -11  -2       17.94       15.11      7.14 o 
  -3 -10  -2       46.18       35.42      9.25 o 
  -1 -10  -2        2.49        4.79      2.65 o 
   0 -10  -2      100.08       94.77     11.19 o 
   1 -10  -2      303.37      279.05     16.93 o 
   2 -10  -2        7.21        6.49      6.84 o 
   3 -10  -2       12.96       10.60      4.49 o 
   4 -10  -2       42.48       42.85      8.90 o 
   5 -10  -2        2.51        4.68      5.33 o 
   6 -10  -2        1.12        1.81      5.08 o 
   7 -10  -2       15.42        9.54      6.06 o 
   8 -10  -2       16.25       17.47      7.52 o 
   9 -10  -2        6.16        3.62      5.14 o 
  -5  -9  -2       20.14       19.49      7.89 o 
  -4  -9  -2       27.42       25.36      8.76 o 
  -3  -9  -2       15.28        9.87      5.49 o 
  -2  -9  -2       11.86       34.04      7.49 o 
  -1  -9  -2       31.60       21.45      4.82 o 
   0  -9  -2       19.03       30.74      7.41 o 
   1  -9  -2      170.86      156.03     14.14 o 
   2  -9  -2       44.12       47.51     12.41 o 
   3  -9  -2      354.57      347.68     17.84 o 
   4  -9  -2      124.87      117.26     11.49 o 
   5  -9  -2      102.38       77.49     10.22 o 
   6  -9  -2       45.59       53.07      9.30 o 
   7  -9  -2       17.07       21.66      7.33 o 
   8  -9  -2       19.74       15.52      5.70 o 
   9  -9  -2        1.52        7.08      6.06 o 
  10  -9  -2       27.10       25.42      8.52 o 
  -6  -8  -2       98.02       91.12     18.17 o 
  -5  -8  -2      175.58      166.69     16.25 o 
  -4  -8  -2       64.27       55.45      9.25 o 
  -3  -8  -2       55.08       60.32     10.09 o 
  -2  -8  -2      415.67      434.63     18.79 o 
  -1  -8  -2      171.37      143.30     10.30 o 
   0  -8  -2      684.75      672.23     18.25 o 
   1  -8  -2       70.76       64.01      5.07 o 
   2  -8  -2      376.42      406.19     17.39 o 
   3  -8  -2      283.38      298.25     15.06 o 
   4  -8  -2      345.01      345.41     16.95 o 
   5  -8  -2      297.55      284.03     16.57 o 
   6  -8  -2      303.92      296.33     16.82 o 
   7  -8  -2      436.99      426.92     20.74 o 
   8  -8  -2        1.05        0.03      5.68 o 
   9  -8  -2       36.19       57.13     11.92 o 
  10  -8  -2       29.04       32.93     10.19 o 
  -7  -7  -2       44.74       33.55     10.33 o 
  -6  -7  -2      126.87      115.67     13.82 o 
  -5  -7  -2      139.62      160.74     15.65 o 
  -4  -7  -2      148.49      172.18     15.65 o 
  -3  -7  -2      801.31      848.30     26.12 o 
  -2  -7  -2      431.27      509.74     22.68 o 
  -1  -7  -2      872.71      895.85     28.47 o 
   0  -7  -2      391.70      397.14     10.53 o 
   1  -7  -2       74.16       79.11      5.13 o 
   2  -7  -2       57.85       53.85      3.53 o 
   3  -7  -2      341.51      357.76     16.47 o 
   4  -7  -2      695.54      705.92     21.33 o 
   5  -7  -2      648.12      646.52     20.87 o 
   6  -7  -2      268.45      278.00     16.63 o 
   7  -7  -2        3.96        3.62      4.38 o 
   8  -7  -2       45.86       67.38     12.38 o 
   9  -7  -2        3.22        7.52      6.65 o 
  -7  -6  -2       49.82       66.35     14.41 o 
  -6  -6  -2      153.56      168.50     16.33 o 
  -5  -6  -2       73.11       92.63     14.65 o 
  -4  -6  -2       72.55       79.68     11.68 o 
  -3  -6  -2      106.08      105.54      5.88 o 
  -2  -6  -2      121.40      120.88      4.96 o 
  -1  -6  -2       27.81       28.61      2.79 o 
   0  -6  -2        8.19        7.73      3.81 o 
   1  -6  -2       57.49       60.32      4.28 o 
   2  -6  -2      169.46      161.89      6.04 o 
   3  -6  -2      103.48       94.28      8.65 o 
   4  -6  -2       48.33       47.69      6.65 o 
   5  -6  -2      109.80      104.80      9.46 o 
   6  -6  -2        2.07        4.19      5.25 o 
   7  -6  -2        0.89       -2.03      4.84 o 
   8  -6  -2       33.13       34.53      7.19 o 
  -8  -5  -2        0.58        8.19      7.22 o 
  -7  -5  -2       15.89       34.64     18.17 o 
  -6  -5  -2       39.40       40.88      8.27 o 
  -5  -5  -2       57.12       61.68      5.20 o 
  -4  -5  -2      163.54      152.99      7.61 o 
  -3  -5  -2      122.29      106.28      5.17 o 
  -2  -5  -2      179.30      161.66     10.42 o 
  -1  -5  -2        7.60       17.17      4.57 o 
   0  -5  -2      223.84      215.73     10.33 o 
   1  -5  -2      471.86      471.62     15.82 o 
   2  -5  -2      982.34     1016.85     12.59 o 
   3  -5  -2     3816.39     4035.74    146.00 o 
   4  -5  -2      322.45      329.53     17.09 o 
   5  -5  -2      906.50      841.63     20.71 o 
   6  -5  -2      236.18      252.04     13.41 o 
   7  -5  -2       24.83       29.69      5.92 o 
  -9  -4  -2       46.66       45.67     11.52 o 
  -8  -4  -2      248.23      279.60     20.28 o 
  -7  -4  -2      450.57      452.85     22.82 o 
  -6  -4  -2      208.97      231.74      9.45 o 
  -5  -4  -2      746.39      824.81     16.96 o 
  -4  -4  -2      492.74      485.68     11.07 o 
  -3  -4  -2        6.05       15.17      2.81 o 
  -2  -4  -2      332.36      288.06      8.84 o 
  -1  -4  -2     4561.61     4529.53     42.88 o 
   0  -4  -2     1380.89     1325.87     18.25 o 
   1  -4  -2      829.63      795.45     11.52 o 
   2  -4  -2     2297.86     2477.54     28.28 o 
   3  -4  -2     3884.49     4128.40     40.39 o 
   4  -4  -2     1161.01     1223.64     31.31 o 
   6  -4  -2      347.14      343.76     14.57 o 
  -9  -3  -2      185.56      187.10     18.63 o 
  -8  -3  -2      355.98      362.23     14.42 o 
  -7  -3  -2      477.40      473.70     21.82 o 
  -6  -3  -2      130.17      130.53      7.59 o 
  -5  -3  -2      507.04      525.01     12.24 o 
  -4  -3  -2      404.37      417.70      9.81 o 
  -3  -3  -2      636.31      729.45     19.71 o 
  -2  -3  -2     1081.76     1297.78     18.17 o 
  -1  -3  -2      534.74      540.27     10.73 o 
   1  -3  -2     1335.81     1381.00     29.13 o 
   2  -3  -2     5201.77     5557.31     58.83 o 
   4  -3  -2       22.68       20.33      3.97 o 
   5  -3  -2      227.83      223.14     12.38 o 
 -10  -2  -2       28.73       21.21      6.52 o 
  -9  -2  -2        6.04        2.79      2.85 o 
  -8  -2  -2       99.98       98.54      8.04 o 
  -7  -2  -2       11.36        7.26      3.79 o 
  -6  -2  -2       14.82       18.70      3.63 o 
  -5  -2  -2      972.30     1049.06     23.66 o 
  -4  -2  -2      504.10      471.64     15.68 o 
  -3  -2  -2      254.17      266.75      9.81 o 
  -2  -2  -2      613.78      649.01     12.76 o 
  -1  -2  -2     1387.70     1425.91     19.95 o 
   1  -2  -2     4449.82     4745.66     32.54 o 
   2  -2  -2      158.06      163.86      3.68 o 
   3  -2  -2     5997.93     6227.30     65.67 o 
   4  -2  -2       61.89       58.64      4.95 o 
 -10  -1  -2       50.80       46.79      6.93 o 
  -9  -1  -2      170.43      173.28     10.42 o 
  -8  -1  -2      112.98       99.42      8.58 o 
  -7  -1  -2       61.73       64.55      6.34 o 
  -6  -1  -2       84.66       75.76      9.14 o 
  -5  -1  -2      146.66      130.51      8.95 o 
  -3  -1  -2      446.47      502.22     14.01 o 
  -2  -1  -2     1755.32     1710.53     24.14 o 
  -1  -1  -2     2954.92     3231.24     35.80 o 
   1  -1  -2     1285.73     1407.53     13.94 o 
   2  -1  -2     4026.55     4213.05     43.80 o 
 -10   0  -2      194.88      186.12     11.40 o 
  -9   0  -2      297.53      301.50     12.77 o 
  -8   0  -2      113.81      127.99      9.50 o 
  -7   0  -2       29.78       44.45      7.41 o 
  -6   0  -2      923.54      903.81     24.60 o 
  -5   0  -2      737.00      670.86     21.79 o 
  -4   0  -2     1893.73     1923.75     28.20 o 
  -3   0  -2     2041.40     2049.42     29.88 o 
  -2   0  -2     4327.61     4476.80     49.51 o 
 -10   1  -2       35.79       37.68      6.44 o 
  -9   1  -2      276.05      270.45     12.00 o 
  -8   1  -2       30.42       30.84      6.62 o 
  -7   1  -2      382.59      359.57     17.98 o 
  -6   1  -2      583.65      620.76     20.25 o 
  -5   1  -2     1476.95     1492.72     37.99 o 
  -4   1  -2     2278.79     2435.36     32.53 o 
  -3   1  -2      743.95      729.01     16.01 o 
  -2   1  -2      257.42      275.57      8.38 o 
  -1   1  -2      795.81      773.87     12.76 o 
   0   1  -2     2718.22     2629.15     36.54 o 
   1   1  -2      359.39      355.63      6.00 o 
 -11   2  -2        7.62        2.66      2.89 o 
 -10   2  -2       42.72       45.56      7.62 o 
  -9   2  -2       28.17       34.75      8.84 o 
  -8   2  -2       58.41       50.02      9.27 o 
  -7   2  -2      312.80      308.63     16.28 o 
  -6   2  -2       53.86       55.21      8.52 o 
  -5   2  -2       17.08       14.84      6.14 o 
  -4   2  -2     1032.01     1068.26     21.58 o 
  -3   2  -2      670.04      647.04     14.82 o 
  -2   2  -2      659.92      702.22     16.03 o 
  -1   2  -2     5240.53     5445.80     55.10 o 
   1   2  -2      522.07      464.32      5.62 o 
   2   2  -2     1077.20     1080.94     13.76 o 
 -11   3  -2       34.83       44.94     12.76 o 
 -10   3  -2        1.15        1.97      4.05 o 
  -9   3  -2       10.25        7.59      3.51 o 
  -8   3  -2        1.38       -2.87      6.98 o 
  -7   3  -2      149.63      126.62     11.82 o 
  -6   3  -2     1684.43     1764.04     36.61 o 
  -5   3  -2     1916.58     1973.31     47.37 o 
  -3   3  -2      709.49      711.58     18.39 o 
  -2   3  -2     1249.84     1195.74     19.66 o 
  -1   3  -2     3929.09     3968.79     42.37 o 
   2   3  -2      822.43      878.40     24.31 o 
 -11   4  -2       24.61       34.49      7.51 o 
 -10   4  -2       64.78       71.75      7.34 o 
  -9   4  -2      199.95      207.37     10.31 o 
  -8   4  -2      284.69      287.22     18.52 o 
  -7   4  -2      343.89      339.38     18.17 o 
  -6   4  -2      394.11      397.89     17.95 o 
  -5   4  -2      324.63      293.93     13.63 o 
  -4   4  -2     1217.09     1225.86     32.50 o 
  -3   4  -2      566.55      587.36     16.52 o 
  -1   4  -2     2739.16     2610.34     24.60 o 
   3   4  -2      564.42      587.64     12.68 o 
 -11   5  -2       73.59       58.73     13.68 o 
 -10   5  -2       88.82       91.28     13.76 o 
  -9   5  -2       91.78       85.25     16.87 o 
  -8   5  -2      181.51      185.18     14.76 o 
  -7   5  -2       51.33       45.67      9.06 o 
  -6   5  -2      134.23      146.03     12.57 o 
  -5   5  -2      357.84      375.07     19.09 o 
  -4   5  -2      172.77      170.04     12.57 o 
  -3   5  -2        0.88        2.76      4.00 o 
  -2   5  -2      624.03      627.65     17.76 o 
  -1   5  -2      390.32      395.56     13.92 o 
   0   5  -2      106.31      101.01      4.33 o 
 -10   6  -2       15.06       12.19     10.11 o 
  -8   6  -2       14.47       13.82      7.08 o 
  -7   6  -2       86.01      102.58     11.44 o 
  -6   6  -2       79.36       75.46      9.08 o 
  -5   6  -2       11.49       11.95      9.87 o 
  -4   6  -2       56.06       56.32      7.57 o 
  -3   6  -2       86.73       78.30      8.38 o 
  -2   6  -2       81.63       82.55      6.89 o 
  -1   6  -2       98.99      100.63      6.54 o 
   0   6  -2      450.22      436.95      9.95 o 
 -10   7  -2       11.99       17.49     10.68 o 
  -9   7  -2      113.20      122.13     15.79 o 
  -8   7  -2      200.00      207.46     16.71 o 
  -7   7  -2      240.82      260.83     17.52 o 
  -6   7  -2       74.84       94.47     10.84 o 
  -5   7  -2        3.31        4.68      5.95 o 
  -3   7  -2      273.58      247.56     13.28 o 
  -2   7  -2      749.92      763.95     17.47 o 
  -1   7  -2      131.74      141.84      7.49 o 
   0   7  -2      828.23      889.75     10.46 o 
 -10   8  -2       49.91       38.93     11.55 o 
  -9   8  -2       75.20       83.25     12.63 o 
  -8   8  -2       73.50       75.57     11.25 o 
  -7   8  -2      219.79      232.87     19.12 o 
  -6   8  -2       50.23       47.05      8.79 o 
  -5   8  -2      265.23      291.41     15.38 o 
  -4   8  -2      201.37      208.60     11.82 o 
  -3   8  -2      509.67      525.37     17.22 o 
  -2   8  -2      108.17       99.07      7.11 o 
  -9   9  -2        2.66        4.11      6.76 o 
  -8   9  -2       11.35       12.76      8.14 o 
  -7   9  -2       22.35       39.12      9.73 o 
  -6   9  -2      405.86      381.53     23.66 o 
  -5   9  -2       66.52       64.21      9.54 o 
  -4   9  -2       16.25       19.79      6.65 o 
  -3   9  -2        3.80        1.65      2.87 o 
  -8  10  -2        8.93       14.14      8.95 o 
  -7  10  -2       18.23       10.90      7.06 o 
  -6  10  -2       27.06       35.55      8.76 o 
  -5  10  -2       16.32       23.87      7.00 o 
  -7  11  -2       56.78       51.18     10.19 o 
   1 -12  -1       27.55       22.04      7.03 o 
   2 -12  -1       29.43       27.98      9.41 o 
   3 -12  -1       19.32       22.33     10.82 o 
   4 -12  -1       14.15       13.74      6.14 o 
   5 -12  -1        0.38        5.03      7.87 o 
   6 -12  -1        5.61        6.62      6.06 o 
  -2 -11  -1        0.85        3.00      6.06 o 
  -1 -11  -1       10.79        7.76      6.16 o 
   0 -11  -1        0.10       -2.70      4.81 o 
   1 -11  -1        1.85        2.35      3.06 o 
   2 -11  -1        6.34        3.68      1.97 o 
   3 -11  -1        0.69        3.27      3.06 o 
   4 -11  -1       48.37       37.88     10.38 o 
   5 -11  -1       37.73       36.10      9.52 o 
   6 -11  -1       17.39        9.11      6.03 o 
   7 -11  -1       11.97        6.22      5.54 o 
   8 -11  -1        6.72        5.19      5.11 o 
  -3 -10  -1       61.07       47.67     13.41 o 
  -1 -10  -1       71.93       77.79     10.98 o 
   0 -10  -1       22.09       25.52      7.19 o 
   1 -10  -1      178.33      213.95     18.95 o 
   2 -10  -1      124.52      113.67     11.71 o 
   3 -10  -1      209.56      210.22     16.93 o 
   4 -10  -1       58.16       63.86      9.60 o 
   5 -10  -1       70.15       82.41     10.76 o 
   6 -10  -1       48.27       50.21      9.33 o 
   7 -10  -1       70.44       69.51     11.27 o 
   8 -10  -1       62.88       71.35     12.22 o 
   9 -10  -1       22.81       36.55      9.41 o 
  -5  -9  -1      120.38      112.48     13.68 o 
  -4  -9  -1      115.56      125.21     13.79 o 
  -3  -9  -1       34.86       32.15      8.19 o 
  -2  -9  -1       96.37      111.69     10.76 o 
  -1  -9  -1      120.92      127.82      8.02 o 
   0  -9  -1      767.12      716.08     25.36 o 
   1  -9  -1      356.13      341.21     18.25 o 
   2  -9  -1      165.96      155.30     13.87 o 
   3  -9  -1       37.68       45.04      8.87 o 
   4  -9  -1      133.33      144.89     12.87 o 
   5  -9  -1       52.62       71.51     11.11 o 
   6  -9  -1       63.76       77.03     12.95 o 
   7  -9  -1       62.49       60.83     10.92 o 
   8  -9  -1        4.32        4.24      5.87 o 
   9  -9  -1       24.15       21.22      9.36 o 
  10  -9  -1        8.60        8.35      8.90 o 
  -6  -8  -1       60.37       77.95     13.63 o 
  -5  -8  -1       67.65       52.02     10.33 o 
  -4  -8  -1        0.71        3.76      3.19 o 
  -3  -8  -1       16.50       13.09      4.84 o 
  -2  -8  -1      149.64      120.59     10.38 o 
  -1  -8  -1      764.42      735.23     28.77 o 
   0  -8  -1       57.34       62.47      5.50 o 
   1  -8  -1       23.54       24.59      4.43 o 
   2  -8  -1       17.59       20.63      5.70 o 
   3  -8  -1       20.23       19.93      5.52 o 
   4  -8  -1       13.79       20.55      6.49 o 
   5  -8  -1       83.78       95.25      9.63 o 
   6  -8  -1       37.47       35.72      8.35 o 
   7  -8  -1       59.74       52.26      9.63 o 
   8  -8  -1       13.85       13.14      7.62 o 
   9  -8  -1        9.97        2.89      6.52 o 
  10  -8  -1        8.57       10.71      9.68 o 
  -7  -7  -1        6.24       -0.54      7.11 o 
  -6  -7  -1       28.82       38.72     12.00 o 
  -5  -7  -1       14.15       15.03      6.35 o 
  -4  -7  -1        3.12        3.30      2.92 o 
  -3  -7  -1       46.40       51.45     11.11 o 
  -2  -7  -1       43.01       46.56      7.00 o 
  -1  -7  -1      542.55      521.69     16.82 o 
   0  -7  -1       10.97       10.10      2.76 o 
   1  -7  -1       85.77       87.79      5.17 o 
   2  -7  -1      118.80      114.04      4.96 o 
   3  -7  -1       22.85       22.66      5.30 o 
   4  -7  -1      190.56      184.86     11.41 o 
   5  -7  -1       42.02       35.64      7.19 o 
   6  -7  -1      689.14      739.15     25.79 o 
   7  -7  -1       41.59       41.45      8.08 o 
   8  -7  -1       54.54       53.10      9.60 o 
   9  -7  -1      103.76      111.80     13.63 o 
  -8  -6  -1       50.90       52.34     12.22 o 
  -7  -6  -1      177.91      189.32     18.71 o 
  -6  -6  -1      179.63      166.88     18.66 o 
  -5  -6  -1       11.72        5.60      9.92 o 
  -4  -6  -1      501.92      514.88     24.58 o 
  -3  -6  -1      852.79      924.79     25.17 o 
  -2  -6  -1     1005.74     1009.70     30.09 o 
  -1  -6  -1     1244.95     1289.17     12.77 o 
   0  -6  -1      579.43      601.91     18.20 o 
   1  -6  -1      206.68      182.04      7.85 o 
   2  -6  -1       58.67       56.36      3.18 o 
   3  -6  -1      907.01      959.35     27.28 o 
   4  -6  -1      717.75      762.32     20.52 o 
   5  -6  -1     1363.87     1431.42     30.88 o 
   6  -6  -1       77.87       83.57      9.03 o 
   7  -6  -1       15.86       28.17      7.08 o 
   8  -6  -1      182.00      185.48     13.68 o 
  -8  -5  -1      157.30      155.28     16.79 o 
  -7  -5  -1      229.56      262.70     20.25 o 
  -6  -5  -1      226.08      248.39     16.38 o 
  -5  -5  -1      392.93      370.98     18.36 o 
  -4  -5  -1     1074.75     1101.56     32.45 o 
  -3  -5  -1      225.59      216.60      8.53 o 
  -2  -5  -1     1223.71     1287.77     21.21 o 
  -1  -5  -1      221.12      177.10      6.05 o 
   0  -5  -1      249.66      224.52     10.68 o 
   1  -5  -1     2270.39     2290.39     18.55 o 
   2  -5  -1     2884.86     2971.97     42.35 o 
   3  -5  -1     1998.09     2035.74     46.88 o 
   4  -5  -1       47.30       52.64      7.16 o 
   5  -5  -1      167.97      187.13     11.92 o 
   6  -5  -1      461.32      481.46     17.98 o 
   7  -5  -1       56.90       57.13      8.54 o 
   8  -5  -1       82.91       71.33      8.62 o 
  -9  -4  -1       99.30      132.35     16.30 o 
  -8  -4  -1       52.11       72.84     13.14 o 
  -7  -4  -1      248.47      255.51     20.87 o 
  -6  -4  -1        9.33       11.08      4.53 o 
  -5  -4  -1        2.89        5.72      2.31 o 
  -4  -4  -1      210.97      197.71      7.91 o 
  -3  -4  -1        2.32        4.54      2.72 o 
  -2  -4  -1      512.21      544.00     15.09 o 
  -1  -4  -1      367.30      401.82      9.04 o 
   0  -4  -1      397.63      480.16     12.28 o 
   1  -4  -1       31.54       33.61      2.34 o 
   2  -4  -1      220.07      212.03      8.65 o 
   3  -4  -1      217.17      202.78      9.25 o 
   4  -4  -1      404.69      404.54     17.22 o 
   5  -4  -1      170.17      171.42     11.98 o 
   6  -4  -1      187.38      211.57     11.63 o 
   7  -4  -1      146.70      143.33     10.90 o 
  -9  -3  -1        2.35        4.24      6.35 o 
  -8  -3  -1       13.45        7.89      3.95 o 
  -7  -3  -1       41.66       44.23     10.71 o 
  -6  -3  -1      646.24      637.35     25.00 o 
  -5  -3  -1      194.22      210.11     11.71 o 
  -4  -3  -1      202.76      200.91      8.70 o 
  -3  -3  -1       33.92       53.24      7.50 o 
  -2  -3  -1       73.07       86.22      3.72 o 
  -1  -3  -1      139.71      150.18      7.34 o 
   1  -3  -1     9400.32     9491.76     63.59 o 
   2  -3  -1      360.41      318.31      9.11 o 
   5  -3  -1      631.94      622.78     20.68 o 
 -10  -2  -1       94.52       95.74     14.19 o 
  -9  -2  -1      229.00      239.99     17.57 o 
  -8  -2  -1      343.48      351.49     16.61 o 
  -7  -2  -1       94.25      104.68      7.24 o 
  -6  -2  -1      476.23      469.37     12.20 o 
  -5  -2  -1      597.33      544.00     11.70 o 
  -4  -2  -1     1221.38     1109.82     20.65 o 
  -3  -2  -1     7097.44     7472.60     54.89 o 
  -2  -2  -1     1502.84     1337.60     18.95 o 
  -1  -2  -1       49.46       42.37      2.76 o 
   1  -2  -1     9499.52     9717.80     91.60 o 
   2  -2  -1    21287.94    21251.76    292.55 o 
   4  -2  -1     1107.27     1048.06     19.03 o 
 -10  -1  -1      175.04      166.73     10.61 o 
  -9  -1  -1      284.49      282.39     12.52 o 
  -8  -1  -1       98.07      101.41      8.94 o 
  -7  -1  -1       15.27       16.08      4.28 o 
  -6  -1  -1     1446.74     1492.56     22.32 o 
  -5  -1  -1      689.01      689.84     21.09 o 
  -4  -1  -1     1233.99     1181.35     29.34 o 
  -3  -1  -1     1349.98     1269.55     20.93 o 
  -2  -1  -1     9037.73     9227.42     89.31 o 
  -1  -1  -1     3559.65     3622.85     37.01 o 
   1  -1  -1     4445.86     4255.91     41.15 o 
 -10   0  -1        0.44        1.37      3.70 o 
  -9   0  -1       80.60       64.43      7.09 o 
  -8   0  -1       44.36       37.81      6.02 o 
  -7   0  -1      145.77      154.39      8.43 o 
  -6   0  -1       65.67       63.89      8.68 o 
  -5   0  -1      125.78      135.57     10.63 o 
  -4   0  -1      285.69      306.77     11.76 o 
  -3   0  -1      181.41      176.83      8.33 o 
  -2   0  -1    11404.13    12394.98    173.23 o 
  -1   0  -1      602.43      602.10      5.97 o 
 -11   1  -1       86.47       74.13      9.85 o 
 -10   1  -1       25.02       27.34      6.49 o 
  -9   1  -1        1.51        2.34      2.75 o 
  -8   1  -1       17.43       18.30      6.57 o 
  -7   1  -1      450.07      427.87     18.83 o 
  -6   1  -1      128.53      118.88     10.06 o 
  -5   1  -1        1.55        0.87      6.33 o 
  -4   1  -1      184.67      173.50      8.95 o 
  -3   1  -1     4118.08     4227.84     49.32 o 
  -2   1  -1     7423.24     7464.43     74.70 o 
  -1   1  -1     2271.05     2352.80     17.86 o 
 -11   2  -1       65.44       56.69      8.45 o 
 -10   2  -1      141.11      159.64     10.53 o 
  -9   2  -1       65.71       79.33      7.44 o 
  -8   2  -1      148.68      170.57      9.39 o 
  -7   2  -1      252.78      271.13     15.20 o 
  -6   2  -1     1258.91     1375.27     28.20 o 
  -5   2  -1     2036.03     2011.43     48.59 o 
  -4   2  -1     2030.85     2017.98     28.93 o 
  -3   2  -1     2647.48     2591.99     34.93 o 
   0   2  -1      686.92      727.66      8.65 o 
 -11   3  -1       82.26       79.62      8.97 o 
 -10   3  -1      127.87      136.47     11.39 o 
  -9   3  -1        2.33        9.87      3.47 o 
  -8   3  -1      133.84      139.93      9.90 o 
  -7   3  -1      745.02      782.25     25.25 o 
  -6   3  -1     1482.93     1519.24     31.50 o 
  -5   3  -1      667.27      633.68     21.79 o 
  -4   3  -1     1022.56     1027.78     21.36 o 
  -3   3  -1     1141.63     1111.73     19.58 o 
  -2   3  -1       45.45       42.37      4.14 o 
  -1   3  -1      333.35      285.95      7.00 o 
   2   3  -1     2446.53     2572.84     18.49 o 
 -11   4  -1        3.40        3.71      4.27 o 
 -10   4  -1        9.24       13.25      4.52 o 
  -9   4  -1       12.69        9.05      3.94 o 
  -8   4  -1       72.69       57.11      6.16 o 
  -7   4  -1        1.65       -0.16      6.54 o 
  -6   4  -1        5.25        9.60      6.95 o 
  -5   4  -1      130.37      127.86     10.98 o 
  -4   4  -1       16.42       12.36      7.30 o 
  -3   4  -1      282.74      297.06     11.55 o 
  -2   4  -1      121.00      112.94      6.08 o 
  -1   4  -1       81.21       82.65      4.62 o 
   0   4  -1      848.97      836.25     14.09 o 
 -11   5  -1        2.64        9.57     11.79 o 
 -10   5  -1       13.89       19.85     10.87 o 
  -9   5  -1       36.38       33.49      5.48 o 
  -8   5  -1      322.20      311.60     30.48 o 
  -7   5  -1      331.64      374.61     19.55 o 
  -6   5  -1      204.52      209.46     13.46 o 
  -5   5  -1      453.38      493.52     17.03 o 
  -4   5  -1      585.35      689.84     21.95 o 
  -3   5  -1      963.24     1040.70     27.58 o 
  -1   5  -1      306.77      307.44      9.14 o 
   0   5  -1      894.64      857.23     18.30 o 
 -11   6  -1       29.00       20.90      8.84 o 
 -10   6  -1       41.20       30.96     10.90 o 
  -9   6  -1      185.45      186.51     16.47 o 
  -8   6  -1      222.63      207.43     15.49 o 
  -7   6  -1      556.37      579.33     27.04 o 
  -6   6  -1      730.17      767.16     24.41 o 
  -5   6  -1      197.15      212.87     14.36 o 
  -4   6  -1      216.83      228.85     12.57 o 
  -3   6  -1      967.30      913.79     25.55 o 
  -2   6  -1     1501.77     1492.23     34.26 o 
  -1   6  -1      264.27      254.40     11.95 o 
   0   6  -1      358.72      351.03     13.76 o 
 -10   7  -1       37.00       44.31     11.38 o 
  -9   7  -1       38.26       58.59     12.28 o 
  -8   7  -1       70.60       87.06     12.38 o 
  -7   7  -1       53.05       35.50      9.65 o 
  -6   7  -1       66.58       58.00      9.76 o 
  -5   7  -1      137.35      147.44     12.28 o 
  -4   7  -1       49.13       54.02      6.98 o 
  -3   7  -1      351.48      333.91     12.57 o 
  -2   7  -1      343.04      322.94     11.00 o 
  -1   7  -1      129.60      133.32      7.22 o 
   0   7  -1       97.40       81.79      4.16 o 
 -10   8  -1       15.85       18.33      7.81 o 
  -9   8  -1        7.25        5.73      6.38 o 
  -8   8  -1      112.23       94.58     12.14 o 
  -7   8  -1       46.75       52.48     10.11 o 
  -6   8  -1      121.52      123.97     11.65 o 
  -5   8  -1       36.26       34.01      7.49 o 
  -4   8  -1       33.14       34.18      6.33 o 
  -3   8  -1       39.26       50.26      6.03 o 
  -2   8  -1       17.02       16.22      4.30 o 
  -1   8  -1       97.15       85.30      5.35 o 
  -9   9  -1       10.39       14.44      9.92 o 
  -8   9  -1       42.98       27.58      8.87 o 
  -7   9  -1        2.32       -0.70      5.38 o 
  -6   9  -1      103.36       99.44     10.71 o 
  -5   9  -1      155.84      161.96     11.68 o 
  -4   9  -1      392.09      377.72     15.38 o 
  -3   9  -1      243.59      250.04     11.73 o 
  -9  10  -1       17.22       14.03      7.62 o 
  -8  10  -1        5.63       14.65      6.33 o 
  -7  10  -1       66.29       54.59      9.81 o 
  -6  10  -1      104.79       86.98     10.63 o 
  -5  10  -1      176.17      171.55     12.63 o 
  -7  11  -1       18.60       12.63      5.73 o 
  -6  11  -1        6.56       11.84      6.60 o 
   0 -12   0       30.67       35.04      7.84 o 
   1 -12   0       24.53       26.55      8.54 o 
   2 -12   0       66.88       58.05     12.14 o 
   3 -12   0       25.99       33.66      8.79 o 
   4 -12   0       16.48       14.71      6.54 o 
   5 -12   0        0.66        2.54      5.70 o 
   6 -12   0       35.72       40.20     10.11 o 
  -2 -11   0       52.93       66.49     11.03 o 
  -1 -11   0       92.35      104.31     13.03 o 
   0 -11   0       93.99       79.08     13.36 o 
   1 -11   0      255.24      231.74     17.22 o 
   2 -11   0       29.18       39.61      8.17 o 
   3 -11   0       22.37       22.47      7.95 o 
   4 -11   0       34.03       40.34      9.71 o 
   5 -11   0       84.83       86.52     11.92 o 
   6 -11   0       60.99       63.11     11.06 o 
   7 -11   0       19.22       13.06      7.00 o 
   8 -11   0       23.76       20.60      9.14 o 
  -3 -10   0       18.72       19.85      7.98 o 
  -2 -10   0        7.03        8.30      6.65 o 
  -1 -10   0       50.18       55.72     10.68 o 
   0 -10   0      138.79      136.32     13.41 o 
   1 -10   0       22.94       29.74      9.60 o 
   2 -10   0      124.91      127.43     14.14 o 
   3 -10   0       13.29        9.65      6.27 o 
   4 -10   0        6.03        7.14      5.25 o 
   5 -10   0        3.53        0.11      6.87 o 
   6 -10   0       21.37       25.96      9.52 o 
   7 -10   0        3.16        5.68      8.54 o 
   8 -10   0        2.76        9.00      6.62 o 
   9 -10   0        4.43        8.49      7.00 o 
  -5  -9   0        1.23        4.06      4.54 o 
  -4  -9   0       10.74        8.76      6.30 o 
  -3  -9   0       56.01       45.13      7.95 o 
  -2  -9   0       53.10       48.83      8.60 o 
  -1  -9   0        5.68        4.70      1.92 o 
   0  -9   0       23.87       23.99      6.62 o 
   1  -9   0       10.32       11.49      6.79 o 
   2  -9   0        6.60        2.89      3.49 o 
   3  -9   0      134.03      124.91     11.30 o 
   4  -9   0      169.33      173.37     13.19 o 
   5  -9   0        6.99        8.46      5.25 o 
   6  -9   0        8.20        8.87      6.06 o 
   7  -9   0      113.58      127.64     13.46 o 
   8  -9   0        1.78        0.78      6.25 o 
   9  -9   0       20.52       30.12     10.65 o 
  -6  -8   0       54.99       52.59     11.63 o 
  -5  -8   0      131.46      150.19     14.36 o 
  -4  -8   0       10.26       15.33      7.14 o 
  -3  -8   0      326.77      302.42     20.06 o 
  -2  -8   0      209.43      175.39     11.41 o 
  -1  -8   0      451.14      451.45     20.06 o 
   0  -8   0      374.29      424.17     15.63 o 
   1  -8   0      268.92      270.40      8.39 o 
   2  -8   0      115.57      125.30      5.78 o 
   3  -8   0      288.38      281.95     14.82 o 
   4  -8   0      568.64      574.77     22.25 o 
   5  -8   0      305.10      281.81     16.82 o 
   6  -8   0      316.27      362.38     18.03 o 
   7  -8   0       12.06       15.25      6.92 o 
   8  -8   0       43.25       47.83     10.14 o 
   9  -8   0       33.14       44.04     11.73 o 
  10  -8   0       40.99       37.80     10.73 o 
  -7  -7   0       96.36      102.12     15.71 o 
  -6  -7   0      199.21      217.68     18.12 o 
  -5  -7   0       49.22       59.16     11.63 o 
  -4  -7   0      263.35      269.78     16.55 o 
  -3  -7   0      661.60      692.03     23.58 o 
  -2  -7   0      763.48      701.17     22.60 o 
  -1  -7   0      617.05      565.68     18.30 o 
   0  -7   0      542.61      548.38     12.41 o 
   1  -7   0       96.26      104.29      5.75 o 
   2  -7   0      314.71      302.14      7.19 o 
   3  -7   0      362.76      358.42      6.40 o 
   4  -7   0      519.76      500.98     18.52 o 
   5  -7   0      742.85      725.47     22.39 o 
   6  -7   0      102.06      118.10     10.95 o 
   7  -7   0      176.27      180.42     13.46 o 
   8  -7   0       25.13       32.55      8.27 o 
   9  -7   0       17.86       22.77      9.00 o 
  -8  -6   0      104.64      111.85     15.71 o 
  -7  -6   0       36.89       30.17     10.63 o 
  -6  -6   0      142.41      134.21     21.06 o 
  -5  -6   0       18.03       17.17     10.65 o 
  -4  -6   0       42.71       44.94      9.44 o 
  -3  -6   0      775.01      812.89     26.25 o 
  -2  -6   0      472.26      479.35      6.81 o 
  -1  -6   0       93.97       93.38      4.29 o 
   0  -6   0      146.04      166.69     10.19 o 
   1  -6   0      105.34      118.43      5.94 o 
   2  -6   0       70.21       66.49      3.95 o 
   3  -6   0       67.00       60.58      2.99 o 
   4  -6   0      654.93      686.24     19.58 o 
   5  -6   0       94.80       81.92      8.68 o 
   6  -6   0       43.69       37.18      7.41 o 
   7  -6   0        2.24       12.63      7.84 o 
   8  -6   0        6.78       11.09      6.38 o 
  -8  -5   0        1.10       -5.43      6.92 o 
  -7  -5   0       13.94        6.71      5.14 o 
  -6  -5   0       16.55       14.57      8.11 o 
  -5  -5   0      323.38      368.58     20.68 o 
  -4  -5   0      249.43      273.01      7.36 o 
  -3  -5   0        3.11        2.16      2.07 o 
  -2  -5   0       36.24       33.12      2.50 o 
  -1  -5   0       19.16       22.41      1.33 o 
   0  -5   0     2124.48     2172.42     47.29 o 
   1  -5   0       35.68       36.81      3.29 o 
   2  -5   0     2104.78     2092.82     15.53 o 
   3  -5   0      623.97      627.77     11.39 o 
   4  -5   0      331.07      312.82     17.06 o 
   5  -5   0      358.38      352.98     14.22 o 
   6  -5   0        1.80        4.70      2.46 o 
   7  -5   0      153.84      160.31     13.36 o 
   8  -5   0      149.66      171.07     14.52 o 
  -9  -4   0       66.86       94.47     16.93 o 
  -8  -4   0      145.54      159.63     21.31 o 
  -7  -4   0      165.97      183.29     18.41 o 
  -6  -4   0       54.91       55.84      5.00 o 
  -5  -4   0     1594.09     1656.45     26.74 o 
  -4  -4   0     1331.14     1375.81     17.70 o 
  -3  -4   0     1799.24     1712.14     26.89 o 
  -2  -4   0     1568.41     1694.69     26.19 o 
  -1  -4   0      368.79      463.54      7.33 o 
   1  -4   0     2417.47     2495.52     22.05 o 
   2  -4   0     7874.80     8062.73     36.77 o 
   4  -4   0     1892.27     1911.69     45.56 o 
   5  -4   0      478.28      451.26     17.17 o 
   6  -4   0       52.50       53.43      7.35 o 
   7  -4   0      324.61      352.14     16.20 o 
  -9  -3   0      119.10      136.89     19.79 o 
  -8  -3   0      348.76      402.87     13.73 o 
  -7  -3   0      171.47      183.28      9.29 o 
  -6  -3   0      105.57      108.70      7.38 o 
  -5  -3   0     1967.92     2037.38     42.84 o 
  -4  -3   0      878.44      894.83     17.13 o 
  -3  -3   0     2695.68     2671.98     40.02 o 
  -2  -3   0       59.78       66.67      3.16 o 
  -1  -3   0     1563.75     1479.00     21.24 o 
   0  -3   0      284.59      251.61      7.00 o 
   1  -3   0     3903.49     3839.72     34.28 o 
   2  -3   0     2807.79     3026.16     37.39 o 
   3  -3   0     1086.51     1107.49     20.28 o 
   4  -3   0     5118.06     5633.99     52.51 o 
   5  -3   0      318.12      304.01     14.92 o 
   6  -3   0        1.54        2.57      4.22 o 
 -10  -2   0       63.92       71.05     13.22 o 
  -9  -2   0       49.84       45.11      6.63 o 
  -8  -2   0       86.36       92.81      7.98 o 
  -7  -2   0       74.32       64.18     10.34 o 
  -6  -2   0      759.52      777.05     15.64 o 
  -5  -2   0      168.15      154.33      6.52 o 
  -4  -2   0      173.08      162.99      7.07 o 
  -3  -2   0      358.39      382.38      8.28 o 
  -2  -2   0      213.20      190.51      4.53 o 
  -1  -2   0       82.89       74.90      1.73 o 
   0  -2   0       15.88       15.74      2.30 o 
   1  -2   0     1002.45     1007.09      8.89 o 
   2  -2   0    13465.77    13858.55    194.56 o 
   3  -2   0      195.60      213.14      8.00 o 
   4  -2   0     1807.32     2050.67     27.71 o 
 -10  -1   0       20.87       25.59      5.39 o 
  -9  -1   0       33.95       33.43      5.83 o 
  -8  -1   0       83.94       95.26     17.09 o 
  -7  -1   0       73.02       74.38      6.20 o 
  -6  -1   0      140.26      154.40      8.42 o 
  -5  -1   0        4.81        9.80      3.30 o 
  -4  -1   0      148.01      117.47      5.16 o 
  -3  -1   0      719.62      718.24     11.37 o 
  -2  -1   0     3581.45     3549.17     53.97 o 
  -1  -1   0     1023.92      995.47     11.76 o 
   2  -1   0     3546.70     3588.38     39.31 o 
 -11   0   0      103.49       94.70      8.94 o 
 -10   0   0      100.76      112.21     10.68 o 
  -9   0   0      124.06      129.90      9.31 o 
  -8   0   0      153.98      172.52      9.15 o 
  -7   0   0     1575.48     1692.67     24.43 o 
  -6   0   0      701.89      703.49     14.29 o 
  -5   0   0     1150.73     1238.34     45.52 o 
  -4   0   0       15.16       16.44      3.84 o 
  -3   0   0     1502.78     1589.86     23.66 o 
  -2   0   0      253.25      254.29      7.06 o 
 -11   1   0       21.11       23.17      7.95 o 
 -10   1   0      166.72      173.65     12.34 o 
  -9   1   0      111.15      120.22      9.43 o 
  -8   1   0      323.87      306.88     11.87 o 
  -7   1   0     1258.05     1280.72     21.03 o 
  -6   1   0      337.82      346.89      9.90 o 
  -5   1   0      123.56      111.18      9.38 o 
  -4   1   0        5.30        0.38      3.79 o 
  -3   1   0     3159.86     3166.72     39.07 o 
  -2   1   0     3534.09     3486.93     38.77 o 
   1   1   0     1035.15     1020.18     11.98 o 
 -11   2   0       13.64        9.88      3.97 o 
 -10   2   0       65.90       65.44      8.81 o 
  -9   2   0       32.90       23.25      9.25 o 
  -8   2   0       15.50       14.52      4.88 o 
  -7   2   0       18.74       13.85      6.88 o 
  -6   2   0       68.09       60.79      7.95 o 
  -5   2   0      234.77      222.52     12.14 o 
  -4   2   0     1801.08     1989.37     28.20 o 
  -3   2   0      190.66      191.26      8.27 o 
  -2   2   0    13466.47    13210.22    184.77 o 
  -1   2   0     1008.54     1008.19      8.83 o 
   0   2   0       19.81       21.17      1.97 o 
 -11   3   0       15.43        7.72      3.66 o 
 -10   3   0       18.51       19.92      6.08 o 
  -9   3   0      159.37      172.98     20.59 o 
  -8   3   0       48.68       49.11     12.53 o 
  -7   3   0        4.47        1.61      2.12 o 
  -6   3   0        6.38        7.30      6.06 o 
  -5   3   0      306.87      293.22     15.41 o 
  -4   3   0     5100.35     5476.46     52.53 o 
  -3   3   0     1165.41     1167.24     21.58 o 
  -2   3   0     2663.74     2942.74     29.01 o 
  -1   3   0     3979.75     3943.56     40.84 o 
 -11   4   0       44.69       43.21     12.57 o 
 -10   4   0       22.72       19.50     10.09 o 
  -9   4   0       49.67       57.78      6.78 o 
  -8   4   0      458.18      433.67     12.85 o 
  -7   4   0      327.09      348.31     10.69 o 
  -6   4   0       78.32       75.71      9.33 o 
  -5   4   0      425.22      407.35     16.71 o 
  -4   4   0     1972.41     1893.96     44.96 o 
  -2   4   0     7859.58     8013.48     36.87 o 
  -1   4   0     2465.10     2581.93     31.15 o 
 -11   5   0       53.98       54.24     13.03 o 
  -9   5   0      169.25      158.97     10.61 o 
  -8   5   0      157.34      165.04      8.41 o 
  -7   5   0      155.07      156.61     11.63 o 
  -6   5   0        5.84        3.14      6.54 o 
  -5   5   0      325.99      311.26     13.87 o 
  -4   5   0      402.71      388.02     15.82 o 
  -3   5   0      568.28      554.13     15.75 o 
  -2   5   0     2096.00     2020.79     26.12 o 
   0   5   0     2093.41     2167.98     43.26 o 
 -11   6   0        7.25        9.52      8.03 o 
 -10   6   0       29.99       20.66      9.79 o 
  -9   6   0        3.13        3.87      6.84 o 
  -8   6   0        6.35       13.03      8.52 o 
  -7   6   0        2.54        0.03      3.54 o 
  -6   6   0       44.38       38.99      7.92 o 
  -5   6   0       95.01       70.73      9.30 o 
  -4   6   0      655.25      667.04      7.46 o 
  -3   6   0       71.83       65.29      3.27 o 
  -2   6   0       71.69       65.43      6.19 o 
  -1   6   0       95.08      107.74      6.71 o 
   0   6   0      148.56      168.09      7.87 o 
 -10   7   0        7.55       -2.30      6.79 o 
  -9   7   0       19.63       25.20      8.17 o 
  -8   7   0       22.96       33.85      9.98 o 
  -7   7   0      170.23      179.69     14.55 o 
  -6   7   0      111.11      115.61     12.57 o 
  -5   7   0      736.26      736.21     22.36 o 
  -4   7   0      492.95      488.79     17.84 o 
  -3   7   0      397.25      367.60     13.41 o 
  -2   7   0      304.36      288.95     12.95 o 
  -1   7   0       99.67       94.39      6.16 o 
   0   7   0      522.32      536.07     10.36 o 
 -10   8   0       43.22       58.18     14.06 o 
  -9   8   0       37.98       32.04      9.76 o 
  -8   8   0       44.65       24.17      8.49 o 
  -7   8   0        5.95       12.60      6.73 o 
  -6   8   0      327.22      321.99     18.36 o 
  -5   8   0      294.84      271.67     25.58 o 
  -4   8   0      544.67      515.20     18.76 o 
  -3   8   0      327.57      309.26     12.73 o 
  -2   8   0      105.11      114.31      7.65 o 
  -1   8   0      262.12      268.43      8.65 o 
  -9   9   0       24.57       38.64     11.30 o 
  -8   9   0        0.24        3.11      6.76 o 
  -7   9   0      107.81       89.06     11.60 o 
  -6   9   0       14.15        6.52      5.30 o 
  -5   9   0        9.51        6.87      4.79 o 
  -4   9   0      166.35      158.68     10.79 o 
  -3   9   0      131.87      118.13      8.76 o 
  -9  10   0        4.45        9.46      9.73 o 
  -8  10   0        3.04        0.92      5.08 o 
  -7  10   0        2.48        9.54      7.52 o 
  -6  10   0       20.74        8.03      5.41 o 
  -5  10   0        4.23       12.30      6.19 o 
  -4  10   0        5.67        7.14      3.35 o 
  -8  11   0       21.63       19.25      9.00 o 
  -7  11   0       25.08       35.50     10.54 o 
  -6  11   0       57.97       72.11      9.38 o 
   0 -12   1       20.60       17.52     10.06 o 
   1 -12   1       23.81       23.60      7.46 o 
   2 -12   1        5.93        8.11      6.52 o 
   3 -12   1       61.59       66.67     14.38 o 
   4 -12   1        1.43        3.73      4.97 o 
   5 -12   1       13.32        5.70      7.14 o 
   6 -12   1       19.21       18.55      7.65 o 
  -2 -11   1        3.02        3.24      4.16 o 
  -1 -11   1        4.83        1.35      4.73 o 
   0 -11   1        7.02        4.97      5.35 o 
   1 -11   1       39.82       15.87      9.36 o 
   2 -11   1       34.58       39.72     10.54 o 
   3 -11   1       88.11       77.84     13.74 o 
   4 -11   1        5.03        3.06      4.68 o 
   5 -11   1        7.49        9.63      6.92 o 
   6 -11   1        4.27        0.92      6.14 o 
   7 -11   1       17.49       13.28      7.49 o 
  -4 -10   1       10.78        5.33      2.97 o 
  -3 -10   1       18.42       10.92      7.95 o 
  -2 -10   1       46.48       34.85      8.17 o 
  -1 -10   1       62.12       62.62      9.81 o 
   0 -10   1      387.02      369.33     20.79 o 
   1 -10   1      170.90      177.53     17.49 o 
   2 -10   1       18.47       11.33      9.54 o 
   3 -10   1       24.12       37.10      9.41 o 
   4 -10   1      173.65      176.20     16.11 o 
   5 -10   1      182.84      159.52     14.63 o 
   6 -10   1      103.70      101.72     12.95 o 
   7 -10   1       61.92       66.16     11.87 o 
   8 -10   1        9.23       20.41      9.38 o 
   9 -10   1       18.87       15.79      7.46 o 
  -5  -9   1       72.96       65.84     11.11 o 
  -4  -9   1       59.28       52.51      9.19 o 
  -3  -9   1      219.45      200.70     20.52 o 
  -2  -9   1      150.98      128.81     18.63 o 
  -1  -9   1      486.29      479.05     22.41 o 
   0  -9   1       55.54       48.91      5.14 o 
   1  -9   1      105.32      102.80      9.23 o 
   2  -9   1      228.89      251.72     15.03 o 
   3  -9   1      228.03      226.36     14.60 o 
   4  -9   1      400.13      399.16     19.01 o 
   5  -9   1      159.40      161.06     13.14 o 
   6  -9   1       95.37       90.12     10.25 o 
   7  -9   1        7.04       10.41      6.11 o 
   8  -9   1       45.03       42.18      9.95 o 
   9  -9   1       10.79        4.16      6.19 o 
  -6  -8   1       43.81       42.88     11.17 o 
  -5  -8   1       64.56       74.52     11.38 o 
  -4  -8   1       96.88       92.09     10.49 o 
  -3  -8   1       68.61       92.14     10.44 o 
  -2  -8   1      191.99      206.08     13.25 o 
  -1  -8   1       19.47       18.49      5.54 o 
   0  -8   1       99.91       92.15      7.81 o 
   1  -8   1      103.80       92.85      5.80 o 
   2  -8   1       22.24       17.96      3.45 o 
   3  -8   1       35.02       28.28      7.06 o 
   4  -8   1       31.46       27.74      7.46 o 
   5  -8   1       36.83       28.66     11.14 o 
   6  -8   1      120.96      134.32     12.03 o 
   7  -8   1       46.31       39.31      9.11 o 
   8  -8   1      112.44      108.77     12.41 o 
   9  -8   1        6.89        8.19      6.33 o 
  10  -8   1       16.40        9.92      7.16 o 
  -7  -7   1        2.63        2.92      4.30 o 
  -6  -7   1       10.11        4.87      3.87 o 
  -5  -7   1        9.68        4.65      3.84 o 
  -4  -7   1       33.32       37.01      8.95 o 
  -3  -7   1       24.56       22.82     10.71 o 
  -2  -7   1       22.09       19.09      6.16 o 
  -1  -7   1       52.60       55.18      7.25 o 
   0  -7   1      107.14       99.34      6.08 o 
   1  -7   1      123.41      117.15      6.36 o 
   2  -7   1      349.06      352.48      8.43 o 
   3  -7   1      350.58      357.30      7.61 o 
   4  -7   1       60.37       57.70      3.04 o 
   5  -7   1      134.24      130.32     12.44 o 
   6  -7   1       63.35       62.89      9.00 o 
   7  -7   1       55.54       43.75     10.19 o 
   8  -7   1       66.96       77.92     11.68 o 
   9  -7   1       35.05       55.37     10.65 o 
  -8  -6   1       53.78       60.51     13.84 o 
  -7  -6   1       37.56       57.43     13.65 o 
  -6  -6   1        4.45        6.27      7.11 o 
  -5  -6   1       78.93       96.55     12.25 o 
  -4  -6   1      948.72      963.05     36.77 o 
  -3  -6   1      589.32      590.01     21.41 o 
  -2  -6   1      628.69      620.59     19.98 o 
  -1  -6   1     1041.64     1157.91     23.47 o 
   0  -6   1      396.25      389.66     10.64 o 
   1  -6   1      240.03      224.95      9.05 o 
   2  -6   1     1499.30     1507.58     40.71 o 
   3  -6   1      984.96      955.07     23.74 o 
   4  -6   1      213.44      217.14     11.73 o 
   5  -6   1      177.81      175.23     12.73 o 
   6  -6   1      756.97      841.82     25.31 o 
   7  -6   1      570.11      601.86     27.01 o 
   8  -6   1      210.65      228.36     16.66 o 
   9  -6   1      188.39      203.00     16.57 o 
  -8  -5   1      107.16      145.38     16.06 o 
  -7  -5   1      228.81      230.47     17.25 o 
  -6  -5   1      158.37      156.55     15.14 o 
  -5  -5   1      175.46      184.48     13.71 o 
  -4  -5   1     1011.38     1031.62     27.96 o 
  -3  -5   1     1015.74     1061.20     11.61 o 
  -2  -5   1     2427.90     2443.06     55.24 o 
  -1  -5   1      640.39      586.15     18.82 o 
   0  -5   1      952.66      946.53     24.74 o 
   1  -5   1      266.94      280.11      7.84 o 
   2  -5   1       71.78       73.84      3.85 o 
   3  -5   1      988.06     1075.89     31.28 o 
   4  -5   1      605.19      686.21     22.14 o 
   5  -5   1      440.06      480.24     16.93 o 
   6  -5   1      224.04      220.63     12.79 o 
   7  -5   1      339.27      374.09     19.14 o 
   8  -5   1      313.86      332.16     18.87 o 
  -9  -4   1       70.64       58.18     14.52 o 
  -8  -4   1      319.45      331.43     22.98 o 
  -7  -4   1      186.91      190.13     16.20 o 
  -6  -4   1        2.41       11.22      4.57 o 
  -5  -4   1      168.15      169.53      6.67 o 
  -4  -4   1      590.79      612.10     10.31 o 
  -3  -4   1       54.54       52.84      3.47 o 
  -2  -4   1       55.76       51.92      1.53 o 
  -1  -4   1        1.67        2.54      2.43 o 
   0  -4   1      865.73      831.42     18.59 o 
   1  -4   1       71.72       66.74      3.09 o 
   2  -4   1      106.20      102.67      5.14 o 
   3  -4   1      289.91      306.33     11.79 o 
   4  -4   1       18.55       22.22      5.92 o 
   5  -4   1      131.03      142.57     10.79 o 
   6  -4   1        4.66       12.76      4.95 o 
   7  -4   1        2.33        5.65      5.84 o 
 -10  -3   1        9.38        6.43      4.22 o 
  -9  -3   1        0.26        2.33      4.30 o 
  -8  -3   1       34.82       29.41      9.33 o 
  -7  -3   1        5.17        2.79      2.54 o 
  -6  -3   1       12.86       14.65      4.44 o 
  -5  -3   1      210.54      213.43      8.59 o 
  -4  -3   1       19.67       20.88      3.09 o 
  -3  -3   1      554.34      537.59     21.14 o 
  -2  -3   1     2509.81     2489.07     20.74 o 
  -1  -3   1     1790.27     1696.66     25.93 o 
   0  -3   1       21.68       25.16      1.59 o 
   1  -3   1      329.04      286.76      5.14 o 
   2  -3   1       43.11       39.05      2.26 o 
   3  -3   1     1127.85     1081.23     18.93 o 
   4  -3   1     1062.32     1105.54     21.93 o 
   5  -3   1      671.41      646.74     21.28 o 
   6  -3   1     1472.57     1529.57     29.96 o 
 -10  -2   1       76.30      102.15     14.60 o 
  -9  -2   1      112.76      114.21      8.53 o 
  -8  -2   1       26.25       19.56      5.14 o 
  -7  -2   1       53.33       54.64      6.21 o 
  -6  -2   1     2673.51     2936.80     33.75 o 
  -5  -2   1     1179.08     1240.49     19.55 o 
  -4  -2   1     1582.01     1606.26     26.84 o 
  -3  -2   1        4.58        4.18      1.71 o 
  -1  -2   1     1781.25     1807.76     24.79 o 
   0  -2   1      657.07      718.71      7.52 o 
   2  -2   1     1156.84     1118.73     11.58 o 
   3  -2   1     2577.93     2615.08     34.88 o 
   4  -2   1     2054.06     2120.83     29.25 o 
 -10  -1   1       31.17       30.14      5.91 o 
  -9  -1   1      240.83      268.12     12.72 o 
  -8  -1   1       64.04       61.45      6.14 o 
  -7  -1   1      927.98      960.08     19.78 o 
  -6  -1   1     1525.89     1561.71     22.43 o 
  -5  -1   1     1510.78     1509.51     26.11 o 
  -4  -1   1     1513.99     1380.31     27.71 o 
  -3  -1   1      374.56      309.56      6.44 o 
  -2  -1   1     1274.12     1350.83     13.30 o 
  -1  -1   1        3.55        6.14      3.11 o 
   1  -1   1     2252.80     2288.14     24.12 o 
   2  -1   1     7458.13     7488.93     74.08 o 
   3  -1   1     4084.45     4142.02     48.34 o 
 -11   0   1       17.52       17.87      5.06 o 
 -10   0   1      134.25      131.71      9.92 o 
  -9   0   1       49.44       51.55      6.51 o 
  -8   0   1       49.78       40.09      6.62 o 
  -7   0   1       60.90       69.53      6.44 o 
  -6   0   1       71.26       69.50      5.44 o 
  -5   0   1      148.31      123.32      8.76 o 
  -4   0   1      975.09      934.17     12.59 o 
  -3   0   1      531.44      482.49      7.92 o 
  -2   0   1     1593.15     1543.64     14.53 o 
 -11   1   1        5.18       10.10      4.19 o 
 -10   1   1        2.65       -4.15      4.15 o 
  -9   1   1       63.38       62.88      6.95 o 
  -8   1   1      209.22      198.28      9.80 o 
  -7   1   1       89.03       86.22      7.18 o 
  -6   1   1      600.59      621.44     13.00 o 
  -5   1   1     1472.77     1454.16     25.50 o 
  -4   1   1       53.06       78.50      4.01 o 
  -3   1   1       16.26       14.36      2.04 o 
  -2   1   1     5033.59     5276.25     37.67 o 
  -1   1   1     4428.11     4312.59     85.56 o 
 -11   2   1       53.95       54.54     12.86 o 
 -10   2   1       90.34      104.35      8.98 o 
  -9   2   1      159.00      173.93     10.86 o 
  -8   2   1      332.72      344.81     13.13 o 
  -7   2   1      693.50      693.65     25.28 o 
  -6   2   1      492.89      492.33     11.44 o 
  -5   2   1        3.99        2.50      2.17 o 
  -4   2   1     1085.71     1016.75     12.40 o 
  -1   2   1     9403.86     9844.06    137.78 o 
   0   2   1     3238.01     3403.30     34.58 o 
 -11   3   1       72.42       80.31     20.75 o 
 -10   3   1       33.85       31.41      5.54 o 
  -9   3   1      183.94      186.18      9.87 o 
  -8   3   1      554.92      578.00     17.96 o 
  -7   3   1      218.44      221.81      8.49 o 
  -6   3   1      210.08      171.21     10.33 o 
  -5   3   1      680.09      680.40     14.43 o 
  -4   3   1     2529.06     2740.67     35.53 o 
  -3   3   1      443.01      432.47      6.11 o 
  -2   3   1      365.32      330.83     10.06 o 
  -1   3   1     9298.82     9272.65     89.74 o 
 -11   4   1       27.19       29.39      9.00 o 
 -10   4   1        7.44        6.42      3.45 o 
  -9   4   1       46.87       44.74     12.32 o 
  -8   4   1        4.53        9.22      4.07 o 
  -7   4   1      148.93      154.67      7.64 o 
  -6   4   1      184.73      218.59      8.29 o 
  -5   4   1      167.44      174.00      7.27 o 
  -4   4   1      405.82      404.04     10.47 o 
  -3   4   1      215.50      222.33     10.60 o 
  -2   4   1      228.43      224.20      9.36 o 
  -1   4   1       30.96       31.58      3.16 o 
   0   4   1      387.55      460.94     10.52 o 
 -11   5   1        4.65        2.00      8.19 o 
 -10   5   1       28.45       28.44     10.27 o 
  -9   5   1       94.50       88.33     15.95 o 
  -8   5   1       81.30       84.82      6.11 o 
  -7   5   1       67.29       68.07      5.16 o 
  -6   5   1      426.33      435.81     11.03 o 
  -5   5   1      221.14      231.01      5.78 o 
  -4   5   1       66.89       68.43      2.17 o 
  -3   5   1     1904.05     1890.79     43.96 o 
  -2   5   1     2974.22     3082.74     64.38 o 
  -1   5   1     2197.67     2196.13     24.58 o 
   0   5   1      224.10      192.67      7.92 o 
 -11   6   1       26.01       31.93      9.44 o 
 -10   6   1      161.67      170.23     18.68 o 
  -9   6   1      245.91      211.00     16.90 o 
  -8   6   1      178.79      167.66     14.17 o 
  -7   6   1       24.70       19.87      7.14 o 
  -6   6   1       86.07       90.21      9.26 o 
  -5   6   1     1372.69     1440.27     33.26 o 
  -4   6   1      694.23      717.79     19.87 o 
  -3   6   1      884.58      942.75     26.15 o 
  -1   6   1      184.72      154.01      8.92 o 
   0   6   1      578.31      600.32     15.28 o 
 -10   7   1       58.89       54.48     11.98 o 
  -9   7   1      101.19      100.36     12.98 o 
  -8   7   1       62.87       70.30     12.22 o 
  -7   7   1       35.38       25.31      8.44 o 
  -6   7   1      686.22      714.36     25.74 o 
  -5   7   1       52.31       52.40      8.17 o 
  -4   7   1      172.18      175.39     10.46 o 
  -3   7   1       35.99       49.48      7.19 o 
  -2   7   1      127.14      135.81      8.90 o 
  -1   7   1       86.57       84.98      6.33 o 
   0   7   1       16.24       12.49      3.16 o 
 -10   8   1        9.20        7.03      7.95 o 
  -9   8   1        9.81        9.63      7.03 o 
  -8   8   1       13.23       20.22      8.65 o 
  -7   8   1       58.57       45.86      9.92 o 
  -6   8   1       39.23       29.07      8.81 o 
  -5   8   1       81.08       71.22      8.44 o 
  -4   8   1       17.50       20.47      5.87 o 
  -3   8   1       17.54        8.79      5.03 o 
  -2   8   1       11.95       12.65      4.00 o 
  -1   8   1       30.93       28.28      3.84 o 
 -10   9   1       10.35       10.92      7.08 o 
  -9   9   1       25.60       20.52      9.84 o 
  -8   9   1        3.25        2.19      6.49 o 
  -7   9   1       62.41       69.46     10.49 o 
  -6   9   1       65.69       59.48      9.03 o 
  -5   9   1       44.48       39.29      7.46 o 
  -4   9   1      146.57      152.41     10.90 o 
  -3   9   1       35.46       30.01      6.11 o 
  -2   9   1      159.59      144.79      8.46 o 
  -9  10   1       20.19       30.09     10.60 o 
  -8  10   1       56.31       61.19      9.90 o 
  -7  10   1       77.85       79.54     12.33 o 
  -6  10   1       41.99       48.15      9.84 o 
  -5  10   1       76.20       79.03      8.76 o 
  -4  10   1       65.58       71.14      8.11 o 
  -8  11   1        7.72        7.11      5.73 o 
  -7  11   1       13.96       16.79      7.98 o 
  -6  11   1       16.39        4.68      4.11 o 
   0 -12   2        6.12        7.14      7.71 o 
   1 -12   2       49.22       51.56     10.30 o 
   2 -12   2       95.76      105.50     14.19 o 
   3 -12   2       26.33       15.65      6.35 o 
   4 -12   2       15.85       20.58      5.81 o 
  -2 -11   2       52.20       55.75     12.11 o 
  -1 -11   2       61.00       57.91     11.63 o 
   0 -11   2      272.52      256.51     19.14 o 
   1 -11   2       53.62       51.91     13.44 o 
   2 -11   2       75.94       73.27     12.33 o 
   3 -11   2       63.47       79.68     15.93 o 
   4 -11   2       38.18       40.56     10.27 o 
   5 -11   2       18.99       12.90      7.14 o 
   6 -11   2       46.49       52.72     12.79 o 
   7 -11   2       54.89       54.37     11.33 o 
  -4 -10   2        2.63        7.22      5.38 o 
  -3 -10   2       29.75       33.45      9.46 o 
  -2 -10   2       97.69      103.41      8.21 o 
  -1 -10   2      250.75      248.75     11.29 o 
   0 -10   2        3.05        4.16      5.54 o 
   1 -10   2      131.97      116.18     12.19 o 
   2 -10   2       45.06       61.97      9.87 o 
   3 -10   2        9.81        8.00      5.81 o 
   4 -10   2        6.54        2.60      4.81 o 
   5 -10   2       16.23       29.66      8.54 o 
   6 -10   2       27.86       40.10      9.33 o 
   7 -10   2       18.02       10.49      6.30 o 
   8 -10   2        7.11       12.06      6.89 o 
  -5  -9   2        5.92        6.62      5.38 o 
  -4  -9   2        0.57        3.68      3.70 o 
  -3  -9   2        0.02        1.43      3.24 o 
  -2  -9   2        4.87        4.89      5.25 o 
  -1  -9   2        6.05        5.64      2.82 o 
   0  -9   2       28.02       30.00      4.92 o 
   1  -9   2       96.11       99.20      6.55 o 
   2  -9   2       58.86       51.83      9.71 o 
   3  -9   2        1.66        6.68      4.49 o 
   4  -9   2       16.19       21.20      8.41 o 
   5  -9   2       68.98       72.00     10.79 o 
   6  -9   2      413.97      406.02     25.60 o 
   7  -9   2       23.26       32.63     10.46 o 
   8  -9   2        8.15        1.30      5.19 o 
   9  -9   2        0.75        2.14      5.84 o 
  -6  -8   2       19.58       19.01      5.16 o 
  -5  -8   2        6.33        9.52      4.35 o 
  -4  -8   2      131.51      129.48     13.11 o 
  -3  -8   2      170.11      218.73     14.82 o 
  -2  -8   2      267.14      270.46     15.33 o 
  -1  -8   2      350.24      347.76     17.22 o 
   0  -8   2      106.17      111.60      6.96 o 
   1  -8   2      129.78      130.44     13.14 o 
   2  -8   2       88.23       70.31      4.71 o 
   3  -8   2      505.86      517.55     21.09 o 
   4  -8   2      218.65      207.13     13.92 o 
   5  -8   2      242.09      259.16     15.28 o 
   6  -8   2       48.24       49.32     10.25 o 
   7  -8   2      234.17      269.81     21.09 o 
   8  -8   2       76.27       85.87     12.76 o 
   9  -8   2       65.01       83.49     12.76 o 
  10  -8   2       55.13       58.81     12.09 o 
  -7  -7   2      134.75      164.66     18.36 o 
  -6  -7   2       51.59       57.59     10.73 o 
  -5  -7   2       88.53       89.22     10.98 o 
  -4  -7   2       87.04       84.93     11.90 o 
  -2  -7   2     1065.78     1057.30     29.71 o 
  -1  -7   2      719.58      788.85     22.20 o 
   0  -7   2      857.54      962.98     17.08 o 
   1  -7   2      142.37      158.25      7.71 o 
   2  -7   2      726.38      769.12     13.33 o 
   3  -7   2      288.51      285.20     12.57 o 
   4  -7   2       71.90       67.44      4.15 o 
   5  -7   2        4.31        6.22      5.08 o 
   6  -7   2       79.96       84.76     10.57 o 
   7  -7   2      239.58      251.88     17.01 o 
   8  -7   2      206.75      203.40     16.66 o 
   9  -7   2      108.64      117.78     15.20 o 
  -8  -6   2       32.58       30.15      9.06 o 
  -7  -6   2       42.71       46.37     13.63 o 
  -6  -6   2       19.40       29.42     11.82 o 
  -5  -6   2       69.27       78.95     10.71 o 
  -4  -6   2      268.76      237.88     15.22 o 
  -3  -6   2      424.01      394.69     18.30 o 
  -2  -6   2      681.39      659.50     21.55 o 
  -1  -6   2      150.31      143.89      9.46 o 
   0  -6   2      473.65      476.03      8.00 o 
   1  -6   2       94.12       97.73      5.77 o 
   2  -6   2       64.73       65.19      4.40 o 
   3  -6   2       95.88       87.72      4.36 o 
   4  -6   2       46.07       40.36      3.29 o 
   5  -6   2       15.00       22.39      6.81 o 
   6  -6   2       76.90       77.25      9.84 o 
   7  -6   2       86.81       90.52     10.82 o 
   8  -6   2       14.79       14.44      9.95 o 
   9  -6   2       36.69       55.91     12.17 o 
  -9  -5   2       14.38        8.87      6.22 o 
  -8  -5   2        8.11       17.93     10.44 o 
  -7  -5   2        9.08        5.33      4.38 o 
  -6  -5   2       15.86       13.38      5.14 o 
  -5  -5   2       11.38        9.44      4.33 o 
  -4  -5   2       23.61       18.68      6.38 o 
  -3  -5   2        3.39        6.46      5.84 o 
  -2  -5   2      599.80      598.04     20.74 o 
  -1  -5   2       73.67       69.27      6.71 o 
   0  -5   2       98.22       88.50      3.33 o 
   1  -5   2      392.49      390.73     11.41 o 
   2  -5   2      618.69      629.35     12.82 o 
   3  -5   2        7.68        6.84      3.91 o 
   4  -5   2      160.07      166.98      7.06 o 
   5  -5   2      354.61      367.90     15.44 o 
   6  -5   2      156.32      175.93     11.95 o 
   7  -5   2       29.84       40.58      8.19 o 
   8  -5   2      188.56      192.59     14.92 o 
  -9  -4   2       26.05       50.99     13.49 o 
  -8  -4   2        7.10       11.82      9.36 o 
  -7  -4   2        5.35        3.54      6.35 o 
  -6  -4   2      315.99      309.66     11.07 o 
  -5  -4   2     1674.54     1761.44     18.95 o 
  -4  -4   2      848.50      851.50     23.16 o 
  -3  -4   2      548.35      549.53     11.83 o 
  -2  -4   2      509.66      493.41     21.85 o 
  -1  -4   2      505.99      570.55     16.47 o 
   0  -4   2      487.25      428.30     12.95 o 
   1  -4   2     2729.69     2593.75     19.86 o 
   2  -4   2     1586.49     1479.91     14.24 o 
   3  -4   2      609.58      622.53     11.09 o 
   4  -4   2     1176.32     1152.13     31.12 o 
   5  -4   2      344.06      331.86     13.57 o 
   6  -4   2      404.96      387.53     16.76 o 
   7  -4   2      332.07      294.57     15.90 o 
 -10  -3   2       31.63       39.15     11.03 o 
  -9  -3   2      102.76      104.82     15.63 o 
  -8  -3   2       81.23       87.66     12.17 o 
  -7  -3   2       15.19       13.55      3.75 o 
  -6  -3   2     1464.63     1542.43     20.91 o 
  -5  -3   2     2869.56     2842.08     52.63 o 
  -4  -3   2     2906.27     2934.40     62.38 o 
  -3  -3   2      458.13      373.46     10.06 o 
  -2  -3   2      785.27      768.33     19.60 o 
  -1  -3   2      204.54      205.67      8.76 o 
   1  -3   2     3995.73     4051.97     31.90 o 
   2  -3   2     1277.92     1257.32     13.87 o 
   3  -3   2      709.79      727.83     12.08 o 
   5  -3   2     1942.32     2068.00     48.37 o 
   6  -3   2     1692.63     1847.40     37.07 o 
 -10  -2   2       43.02       40.58      9.03 o 
  -9  -2   2      142.26      148.18     13.76 o 
  -8  -2   2        4.45       15.87      4.43 o 
  -7  -2   2      113.08      110.80      9.84 o 
  -6  -2   2      147.15      134.62      6.99 o 
  -5  -2   2      623.18      588.65     11.53 o 
  -4  -2   2      765.48      729.90     15.06 o 
  -3  -2   2      647.38      567.05     10.07 o 
  -2  -2   2     1108.25     1078.22     11.49 o 
  -1  -2   2      528.24      461.79     10.68 o 
   0  -2   2      214.76      223.47      4.70 o 
   1  -2   2     5249.76     5488.49    105.61 o 
   2  -2   2      657.33      697.38      9.91 o 
   3  -2   2      671.51      656.82     14.60 o 
   4  -2   2     1029.07     1059.93     20.82 o 
 -10  -1   2        0.90        1.36      3.92 o 
  -9  -1   2       38.60       41.08      6.07 o 
  -8  -1   2       42.64       39.87      5.70 o 
  -7  -1   2      502.94      447.81     13.18 o 
  -6  -1   2      405.68      373.05     10.49 o 
  -5  -1   2      101.05       80.60      5.33 o 
  -4  -1   2      599.57      570.23     11.39 o 
  -3  -1   2      109.91       94.72      3.86 o 
  -2  -1   2       86.09       93.03      3.74 o 
  -1  -1   2      362.72      364.51      5.62 o 
   0  -1   2     2724.36     2575.33     41.46 o 
   1  -1   2      790.68      764.16      8.47 o 
   2  -1   2      268.33      282.56      5.46 o 
   3  -1   2      690.44      646.85     13.98 o 
 -11   0   2        0.28        5.86      2.21 o 
 -10   0   2       39.39       55.30     14.52 o 
  -9   0   2       65.73       66.47      6.97 o 
  -8   0   2      683.40      700.25     17.02 o 
  -7   0   2      852.09      861.80     16.94 o 
  -6   0   2     1365.82     1344.19     18.67 o 
  -5   0   2      380.76      347.24     15.65 o 
  -4   0   2       43.87       22.85      2.99 o 
  -3   0   2     3808.56     3804.86     31.47 o 
  -2   0   2     1508.50     1526.51     15.20 o 
  -1   0   2     6260.88     6393.19     48.18 o 
 -11   1   2       73.74       86.11     18.47 o 
 -10   1   2      214.75      209.23     16.87 o 
  -9   1   2      145.79      141.44      8.83 o 
  -8   1   2      724.31      741.07     34.95 o 
  -7   1   2      953.26     1016.36     18.83 o 
  -6   1   2      827.98      785.35     14.31 o 
  -5   1   2      112.26       97.68      5.87 o 
  -4   1   2       80.16       94.24      4.37 o 
  -3   1   2      199.55      198.35      5.34 o 
  -2   1   2     4016.23     4163.11     31.47 o 
  -1   1   2     1334.57     1455.97     12.50 o 
 -11   2   2       22.94       19.76      6.09 o 
 -10   2   2        1.49        2.51      3.67 o 
  -9   2   2       16.17       12.03      5.05 o 
  -8   2   2       78.42       71.18     11.91 o 
  -7   2   2       58.25       65.79      5.84 o 
  -6   2   2      917.63      928.43     15.27 o 
  -5   2   2      863.54      915.09     17.91 o 
  -4   2   2       50.18       56.02      4.99 o 
  -3   2   2     6013.17     6152.67     89.76 o 
  -2   2   2      165.74      174.20      3.47 o 
  -1   2   2     4444.86     4621.48     32.47 o 
   0   2   2      357.21      323.45      7.33 o 
 -11   3   2       15.28        7.76      5.19 o 
 -10   3   2       74.91       80.81      8.64 o 
  -9   3   2       14.48       10.20      4.43 o 
  -8   3   2       78.48       76.54      9.16 o 
  -7   3   2      210.54      203.63      8.98 o 
  -6   3   2       28.37       29.24      5.28 o 
  -5   3   2      210.00      200.12      7.72 o 
  -4   3   2       26.29       27.76      2.78 o 
  -3   3   2      646.28      633.73     15.41 o 
  -2   3   2     5068.46     5371.02     59.83 o 
  -1   3   2     1401.54     1376.97     20.36 o 
   0   3   2      547.80      508.77      9.90 o 
 -11   4   2       52.88       67.13     13.28 o 
 -10   4   2       65.88      109.54     27.92 o 
  -9   4   2      315.12      318.18     12.76 o 
  -8   4   2      307.28      346.87     12.96 o 
  -7   4   2      589.39      650.80     21.74 o 
  -6   4   2      333.80      314.07      8.73 o 
  -5   4   2      184.44      187.21     11.48 o 
  -4   4   2     1189.95     1185.57     15.11 o 
  -3   4   2     3852.74     4029.98     42.58 o 
  -2   4   2     2248.24     2401.32     28.55 o 
  -1   4   2      884.29      824.48     17.76 o 
   0   4   2     1382.79     1331.95     17.41 o 
 -11   5   2       21.43       31.96     11.49 o 
 -10   5   2      257.64      284.52     19.52 o 
  -9   5   2      179.91      212.76     21.74 o 
  -8   5   2      224.69      244.96      9.58 o 
  -7   5   2       41.86       56.94      5.09 o 
  -6   5   2      215.44      213.33      7.27 o 
  -5   5   2      876.32      828.61      8.97 o 
  -4   5   2      421.01      421.95     16.93 o 
  -3   5   2     3737.50     3875.46     81.55 o 
  -2   5   2      969.88     1004.83     25.82 o 
  -1   5   2      504.65      512.44     18.28 o 
   0   5   2      225.76      228.39      9.57 o 
 -11   6   2        3.49        3.41      6.89 o 
 -10   6   2        6.58       -0.65      8.44 o 
  -9   6   2       17.80       36.74     11.17 o 
  -8   6   2       33.13       43.26      8.73 o 
  -7   6   2        0.32        2.87      5.49 o 
  -6   6   2        2.91        0.00      5.38 o 
  -5   6   2      110.62      120.40     11.22 o 
  -4   6   2       47.69       56.21      7.27 o 
  -3   6   2      105.41      109.66      8.81 o 
  -2   6   2      169.45      152.30      9.52 o 
  -1   6   2       49.80       45.07      4.60 o 
   0   6   2       10.60       12.33      2.87 o 
 -11   7   2       13.75       20.28      9.57 o 
 -10   7   2       34.52       25.12      8.11 o 
  -9   7   2        5.48       19.20      9.46 o 
  -8   7   2       38.90       54.83     10.44 o 
  -7   7   2        6.25        1.49      5.73 o 
  -6   7   2      289.59      270.67     25.96 o 
  -5   7   2      624.44      639.49     21.63 o 
  -4   7   2      685.52      719.98     21.04 o 
  -3   7   2      356.13      379.34     14.36 o 
  -2   7   2       44.87       46.61      6.00 o 
  -1   7   2       90.92       90.31      6.84 o 
   0   7   2      384.35      409.21     11.65 o 
 -10   8   2       25.73       20.98      8.76 o 
  -9   8   2       41.20       52.78      9.76 o 
  -8   8   2        7.50        4.30      5.41 o 
  -7   8   2      424.71      386.48     19.33 o 
  -6   8   2      313.07      289.19     16.60 o 
  -5   8   2      287.95      261.59     24.93 o 
  -4   8   2      337.77      336.92     15.33 o 
  -3   8   2      305.96      313.18     12.90 o 
  -2   8   2      349.04      374.82     13.60 o 
  -1   8   2       75.41       75.68      5.98 o 
 -10   9   2       27.73       28.04      9.98 o 
  -9   9   2        2.19        9.54      6.79 o 
  -8   9   2       17.79       12.41      7.00 o 
  -7   9   2       22.71       19.52      8.68 o 
  -6   9   2       42.67       43.07      8.06 o 
  -5   9   2       99.86       89.12      9.49 o 
  -4   9   2      120.76      105.74      8.81 o 
  -3   9   2      356.87      339.05     14.01 o 
  -2   9   2       40.32       45.59      5.62 o 
  -9  10   2        6.54        3.41      6.19 o 
  -8  10   2       16.83       22.12      8.73 o 
  -7  10   2       15.88        7.11      5.57 o 
  -6  10   2        1.07        2.62      4.76 o 
  -5  10   2        2.94        5.14      5.33 o 
  -4  10   2       39.97       29.88      5.76 o 
  -8  11   2       20.84       15.57      6.38 o 
  -7  11   2       61.01       55.35      9.73 o 
  -6  11   2       42.26       43.80      7.84 o 
   0 -12   3       39.28       30.07     11.06 o 
   1 -12   3        0.35        7.33      6.11 o 
   2 -12   3       37.70       31.63     10.84 o 
   3 -12   3       42.96       36.47      9.65 o 
   4 -12   3        6.22       -2.16      6.68 o 
   5 -12   3       20.33       11.14      7.57 o 
  -2 -11   3        1.98       -6.06      6.73 o 
  -1 -11   3       32.33       24.12      9.46 o 
   0 -11   3        2.27        6.06      4.95 o 
   1 -11   3        2.76        4.27      4.27 o 
   2 -11   3       47.00       42.72      8.68 o 
   3 -11   3       15.31       19.58      7.41 o 
   4 -11   3        2.13        4.62      5.87 o 
   5 -11   3        7.44        9.25      6.41 o 
   6 -11   3       10.56       18.63      8.92 o 
   7 -11   3       22.30       14.63      7.14 o 
  -4 -10   3       13.97       15.65      6.19 o 
  -3 -10   3       42.98       33.20      7.27 o 
  -2 -10   3       10.80        6.38      3.03 o 
  -1 -10   3       42.13       41.65      5.55 o 
   0 -10   3      145.94      179.48     15.65 o 
   1 -10   3      137.98      147.11     14.17 o 
   2 -10   3       32.07       35.72      9.79 o 
   3 -10   3       86.47       87.17     12.63 o 
   4 -10   3       87.71       81.00     12.17 o 
   5 -10   3       60.39       63.65     11.44 o 
   6 -10   3       53.78       72.22     11.46 o 
   7 -10   3        0.25       -0.08      5.57 o 
   8 -10   3       79.21       91.74     12.82 o 
  -5  -9   3       15.84       12.63      8.71 o 
  -4  -9   3      104.66      100.01     13.11 o 
  -3  -9   3      164.53      168.17     14.17 o 
  -2  -9   3      251.19      243.55     18.41 o 
  -1  -9   3       58.32       58.32      6.66 o 
   0  -9   3       21.30       15.96      4.98 o 
   1  -9   3      440.14      496.49     13.17 o 
   2  -9   3      632.07      712.31     25.93 o 
   3  -9   3      401.80      397.45     20.25 o 
   4  -9   3      308.49      316.42     18.87 o 
   5  -9   3       89.50       98.90     13.38 o 
   6  -9   3        3.51        9.76      7.95 o 
   7  -9   3       19.07       31.85     11.65 o 
   8  -9   3       52.32       65.32     13.09 o 
   9  -9   3       52.88       38.42     10.41 o 
  -6  -8   3       85.97       80.06     12.41 o 
  -5  -8   3      121.89      136.32     14.49 o 
  -4  -8   3       74.42       80.54     11.60 o 
  -3  -8   3       91.99       94.50     12.33 o 
  -2  -8   3       36.44       34.99      9.54 o 
  -1  -8   3      294.66      278.46     16.44 o 
   0  -8   3      106.22       96.03      6.74 o 
   1  -8   3      237.51      233.39      9.09 o 
   2  -8   3      351.73      360.22     10.29 o 
   3  -8   3       46.58       58.53      4.59 o 
   4  -8   3      426.32      417.24     21.79 o 
   5  -8   3        8.91        9.76      6.46 o 
   6  -8   3        0.65        8.68      6.76 o 
   7  -8   3        5.61        5.87      7.54 o 
   8  -8   3        5.18        2.03      7.35 o 
   9  -8   3        0.46        9.52      7.76 o 
  -7  -7   3        1.74        9.57      5.16 o 
  -6  -7   3        3.10        3.19      4.19 o 
  -5  -7   3       25.60       34.01      8.41 o 
  -4  -7   3       10.92       -1.14      7.19 o 
  -2  -7   3      275.73      282.71     15.11 o 
  -1  -7   3      190.39      200.73     11.84 o 
   0  -7   3      275.63      277.95      9.73 o 
   1  -7   3       18.16       16.96      4.28 o 
   2  -7   3      257.44      277.30     10.49 o 
   3  -7   3        4.25        7.48      2.38 o 
   4  -7   3       61.15       56.92      9.31 o 
   5  -7   3        6.15       10.71      2.74 o 
   6  -7   3       16.08       21.20      7.92 o 
   7  -7   3       57.61       47.37      9.81 o 
   8  -7   3       11.05       -0.08      6.41 o 
   9  -7   3       57.57       52.97     11.55 o 
  -8  -6   3      105.10      113.77     16.06 o 
  -7  -6   3      214.68      265.97     21.01 o 
  -6  -6   3       93.84       89.98     13.90 o 
  -5  -6   3       41.89       48.83     10.41 o 
  -4  -6   3       25.92       23.28      6.30 o 
  -3  -6   3      388.40      336.02     16.98 o 
  -2  -6   3      436.78      424.33     17.84 o 
  -1  -6   3      713.65      657.93     18.52 o 
   0  -6   3     1395.51     1377.80      9.74 o 
   1  -6   3     1333.64     1382.51     24.51 o 
   2  -6   3     1583.22     1616.30     27.13 o 
   3  -6   3      205.54      188.40      7.54 o 
   4  -6   3      239.19      224.63      8.68 o 
   5  -6   3      439.98      406.97     17.79 o 
   7  -6   3       64.21       48.26      8.54 o 
   8  -6   3      171.45      168.66     15.22 o 
   9  -6   3       91.14       95.31     12.14 o 
  -9  -5   3      125.12      134.67     16.14 o 
  -8  -5   3      187.35      201.00     18.01 o 
  -7  -5   3       10.42       16.55      5.33 o 
  -6  -5   3        7.53        4.52      3.89 o 
  -5  -5   3      617.20      595.34     27.36 o 
  -4  -5   3     1088.25     1145.47     29.66 o 
  -3  -5   3     1530.49     1597.73     33.88 o 
  -2  -5   3      421.47      393.51     17.20 o 
   0  -5   3     1833.38     1893.83     31.41 o 
   1  -5   3     2228.39     2277.76     35.90 o 
   2  -5   3      835.08      839.90     17.20 o 
   3  -5   3      322.48      283.11     10.16 o 
   4  -5   3      242.38      215.37      7.22 o 
   5  -5   3      175.97      159.41     11.44 o 
   6  -5   3      860.75      925.31     26.09 o 
   7  -5   3      336.01      339.86     18.90 o 
   8  -5   3       23.19       23.33      7.49 o 
  -9  -4   3        6.96       12.00      5.92 o 
  -8  -4   3       22.35       12.65      9.27 o 
  -7  -4   3        3.04        5.16      7.92 o 
  -6  -4   3      827.22      814.78     33.85 o 
  -5  -4   3      132.23      137.36      6.18 o 
  -4  -4   3      579.34      580.35      9.73 o 
  -3  -4   3      148.08      133.73      5.12 o 
  -2  -4   3      222.54      199.19     12.49 o 
  -1  -4   3      667.04      678.64     18.68 o 
   0  -4   3      136.07      123.53      5.16 o 
   1  -4   3     1561.78     1633.17     16.29 o 
   2  -4   3      834.62      858.30     19.74 o 
   3  -4   3      283.00      295.28      9.22 o 
   4  -4   3      172.71      164.86      7.24 o 
   5  -4   3      118.70      137.43      9.79 o 
   6  -4   3      103.94      116.45     10.41 o 
   7  -4   3       12.19       14.49      4.87 o 
 -10  -3   3       17.05        5.79      4.49 o 
  -9  -3   3        5.06       12.06      7.00 o 
  -8  -3   3       96.07       99.74     12.00 o 
  -7  -3   3      113.22       97.27      6.36 o 
  -6  -3   3       37.02       36.27      4.15 o 
  -5  -3   3      167.68      162.18      7.29 o 
  -4  -3   3      218.16      186.90      7.71 o 
  -3  -3   3      718.31      712.90     13.46 o 
  -2  -3   3     1252.94     1360.87     10.57 o 
  -1  -3   3      334.02      344.84     12.71 o 
   0  -3   3      414.80      440.42     11.25 o 
   1  -3   3      576.09      580.20     10.45 o 
   2  -3   3      255.57      280.06      6.72 o 
   3  -3   3      839.20      814.69     13.50 o 
   4  -3   3      431.71      420.03     17.79 o 
   5  -3   3      277.80      309.99     17.01 o 
   6  -3   3       51.33       52.53      8.25 o 
 -10  -2   3       13.62        9.57      6.49 o 
  -9  -2   3       12.02       17.69      4.04 o 
  -8  -2   3       19.81       23.90      7.30 o 
  -7  -2   3      509.95      493.33     16.74 o 
  -6  -2   3      265.67      257.40      9.23 o 
  -5  -2   3      448.13      446.59     10.42 o 
  -4  -2   3     1039.46      926.88     23.18 o 
  -3  -2   3     5440.83     5331.18     31.50 o 
  -2  -2   3     3478.76     3387.04     27.61 o 
  -1  -2   3     2236.19     2085.40     18.01 o 
   0  -2   3    14489.37    14636.76    425.49 o 
   2  -2   3      183.85      169.36      5.15 o 
   3  -2   3        4.95        9.49      2.05 o 
   4  -2   3      867.75      906.98     25.17 o 
 -10  -1   3      170.60      153.00      9.96 o 
  -9  -1   3       70.96       73.65      6.92 o 
  -8  -1   3      228.54      248.95     10.77 o 
  -7  -1   3     1080.31     1122.41     21.36 o 
  -6  -1   3     1065.03     1094.31     27.48 o 
  -5  -1   3      399.19      359.15     13.17 o 
  -4  -1   3        5.60        8.44      2.54 o 
  -3  -1   3     5776.25     5728.85    111.79 o 
  -2  -1   3     1563.99     1530.99     15.54 o 
  -1  -1   3    13183.50    13217.34    258.49 o 
   0  -1   3      203.43      261.45      7.73 o 
   1  -1   3      176.02      154.06      4.09 o 
   2  -1   3      183.43      173.39      5.35 o 
   3  -1   3     1233.22     1169.86     18.90 o 
 -11   0   3       59.33       75.46      8.11 o 
 -10   0   3       78.78       64.69      8.18 o 
  -9   0   3       18.14       10.61      3.51 o 
  -8   0   3      120.74      104.13      7.60 o 
  -7   0   3      408.04      353.71     11.14 o 
  -6   0   3      238.25      229.03      8.26 o 
  -5   0   3       52.29       37.74      5.76 o 
  -4   0   3       30.43       34.38      3.02 o 
  -3   0   3      524.19      482.61      8.54 o 
  -2   0   3       73.05       86.19      4.25 o 
  -1   0   3     1177.02     1296.06     12.85 o 
   0   0   3      300.75      301.13      3.26 o 
   1   0   3     4858.98     4801.49     34.76 o 
 -11   1   3        5.24        4.37      4.15 o 
 -10   1   3       14.56       19.10      4.58 o 
  -9   1   3       24.54       23.01      3.55 o 
  -8   1   3      131.89      135.24      8.16 o 
  -7   1   3      226.23      223.74     10.25 o 
  -6   1   3      138.75      135.45      6.73 o 
  -5   1   3        2.74        4.43      2.82 o 
  -4   1   3      929.40      980.01     13.01 o 
  -3   1   3      311.81      316.41      6.97 o 
  -2   1   3       21.86       24.59      2.40 o 
  -1   1   3     2085.95     2075.39     13.49 o 
   0   1   3     1047.50     1082.02     23.24 o 
 -11   2   3       23.66       17.33      6.06 o 
 -10   2   3       35.21       43.20      6.51 o 
  -9   2   3      127.78      137.04      9.13 o 
  -8   2   3      654.49      626.86     18.68 o 
  -7   2   3      727.04      764.11     15.74 o 
  -6   2   3      259.19      239.03      8.01 o 
  -5   2   3     1428.18     1411.77     24.87 o 
  -4   2   3     1661.82     1615.63     16.32 o 
  -3   2   3     1024.71      987.28     12.04 o 
  -2   2   3     6250.57     6145.20     82.97 o 
  -1   2   3      442.25      395.08      5.77 o 
   0   2   3     2507.40     2327.23     29.25 o 
 -11   3   3       72.74       78.97      8.19 o 
 -10   3   3       96.66       95.69      8.87 o 
  -9   3   3      289.96      268.07     11.24 o 
  -8   3   3       26.13       29.06      4.63 o 
  -7   3   3      259.14      254.22     10.92 o 
  -6   3   3      339.31      339.92      9.26 o 
  -5   3   3     1444.75     1484.66     25.53 o 
  -4   3   3     3628.51     3658.64     24.93 o 
  -3   3   3     1038.25      954.67     19.22 o 
  -2   3   3     1701.28     1692.05     15.12 o 
  -1   3   3      437.38      439.09     10.92 o 
   0   3   3     1743.93     1690.09     24.25 o 
   1   3   3     2506.09     2526.39     26.85 o 
 -11   4   3        6.39        8.68     10.36 o 
 -10   4   3       14.13       11.04      9.40 o 
  -9   4   3        0.20        3.77      5.30 o 
  -8   4   3       34.71       27.46      4.46 o 
  -7   4   3      182.72      162.06      7.40 o 
  -6   4   3      110.13      104.30      5.73 o 
  -5   4   3      183.63      187.65      7.57 o 
  -4   4   3      148.73      152.99      5.02 o 
  -3   4   3     1451.17     1422.37     24.58 o 
  -2   4   3       11.73       14.90      3.89 o 
  -1   4   3        7.16       15.11      4.89 o 
   0   4   3      110.43      118.86      6.43 o 
   1   4   3      234.14      223.65      9.95 o 
 -11   5   3       14.89        5.19      8.35 o 
 -10   5   3        1.93       10.95      9.49 o 
  -9   5   3       20.77       25.33     11.76 o 
  -8   5   3      106.10      121.56     12.92 o 
  -7   5   3       55.88       53.57      4.29 o 
  -6   5   3       40.22       41.45      3.24 o 
  -5   5   3      409.54      416.69     13.36 o 
  -4   5   3     1462.36     1441.02     36.83 o 
  -3   5   3      779.21      832.03     24.60 o 
  -1   5   3      666.33      657.66     18.74 o 
   0   5   3      859.84      903.68     22.98 o 
   1   5   3     1200.23     1198.50     27.90 o 
 -11   6   3       25.35       14.95      7.65 o 
 -10   6   3       81.15       79.17     14.09 o 
  -9   6   3      156.70      152.41     14.92 o 
  -8   6   3      152.33      185.86     15.01 o 
  -7   6   3       27.99       22.68      7.52 o 
  -6   6   3      914.98      867.47     25.66 o 
  -5   6   3      805.49      784.50     23.06 o 
  -4   6   3     1049.99      989.55     23.41 o 
  -3   6   3      405.51      401.75     14.84 o 
  -1   6   3     1259.17     1298.83     20.95 o 
   0   6   3     1131.36     1170.08     19.09 o 
 -10   7   3        7.94       12.49      8.54 o 
  -9   7   3       40.32       38.01      8.46 o 
  -8   7   3       99.55      103.26     12.25 o 
  -7   7   3      835.50      859.12     28.61 o 
  -6   7   3      107.56      122.29     11.06 o 
  -5   7   3       10.47        7.57      6.06 o 
  -4   7   3      129.96      120.51      9.41 o 
  -3   7   3       57.96       54.24      6.60 o 
  -2   7   3      461.95      424.68     14.22 o 
  -1   7   3      235.11      223.87      9.52 o 
   0   7   3      563.66      611.24     14.65 o 
 -10   8   3       44.95       47.72     11.84 o 
  -9   8   3       48.21       25.39      8.11 o 
  -8   8   3       16.04       11.95      6.22 o 
  -7   8   3       64.61       59.35      9.84 o 
  -6   8   3       38.36       51.32     11.65 o 
  -5   8   3        3.10        9.03      4.52 o 
  -4   8   3       28.24       17.47      5.38 o 
  -3   8   3       36.89       36.69      6.71 o 
  -2   8   3        2.85        2.92      3.30 o 
  -1   8   3        0.27        1.16      1.22 o 
   0   8   3      202.88      206.51      9.98 o 
 -10   9   3       12.00        6.71      6.46 o 
  -9   9   3       49.32       59.70     11.65 o 
  -8   9   3       40.35       39.15      9.76 o 
  -7   9   3       51.67       53.53     10.46 o 
  -6   9   3       26.05       24.93      6.62 o 
  -5   9   3       54.08       45.96      7.54 o 
  -4   9   3       70.31       69.59      8.22 o 
  -3   9   3      116.54      130.38      9.79 o 
  -2   9   3      154.71      155.28      9.41 o 
  -9  10   3        8.18       11.17      6.65 o 
  -8  10   3       31.59       19.06      6.87 o 
  -7  10   3       37.75       39.02      8.79 o 
  -6  10   3       29.93       29.58      8.73 o 
  -5  10   3       33.70       45.69      8.25 o 
  -4  10   3      223.30      248.48     14.09 o 
  -7  11   3        0.75        4.11      4.92 o 
  -6  11   3        2.82        1.62      3.84 o 
   1 -12   4       22.85       28.77      9.84 o 
   2 -12   4       23.13       13.82      6.43 o 
   3 -12   4        1.45        4.35      3.92 o 
   4 -12   4       15.75        7.79      7.03 o 
  -2 -11   4      134.61      131.21     18.63 o 
  -1 -11   4       89.37       68.35     13.74 o 
   0 -11   4        3.82        6.52      6.16 o 
   1 -11   4       13.26       19.01      9.08 o 
   2 -11   4      169.19      182.91     16.09 o 
   3 -11   4      170.73      201.54     18.12 o 
   4 -11   4       62.36       59.10     10.92 o 
   5 -11   4       43.33       41.12     11.14 o 
   6 -11   4       20.28       22.22      9.33 o 
   7 -11   4        3.68        3.33      5.84 o 
  -4 -10   4      127.70      117.91     13.55 o 
  -3 -10   4       22.98       19.90      8.62 o 
  -2 -10   4      101.65      100.15      8.78 o 
  -1 -10   4        1.15        3.32      4.47 o 
   0 -10   4       33.29       25.66      4.54 o 
   1 -10   4       90.45      100.47     13.33 o 
   2 -10   4       18.78        9.63      8.71 o 
   3 -10   4      104.66      110.10     13.68 o 
   4 -10   4       97.03       84.47     13.46 o 
   5 -10   4      106.62       99.74     14.22 o 
   6 -10   4        7.53        9.27      7.84 o 
   7 -10   4        4.57        5.68      7.49 o 
   8 -10   4        7.10        2.65      6.65 o 
  -5  -9   4        6.78       11.38     10.22 o 
  -4  -9   4        9.64        6.68      8.35 o 
  -3  -9   4       14.12        9.76      6.62 o 
  -2  -9   4        6.58        8.68      6.16 o 
  -1  -9   4        6.13        4.80      3.82 o 
   0  -9   4      140.84      130.51     13.41 o 
   1  -9   4        0.87        3.39      2.82 o 
   2  -9   4      124.20      109.92      6.92 o 
   3  -9   4       15.98       24.77      7.46 o 
   4  -9   4       17.73       14.90      7.00 o 
   5  -9   4       90.49       82.60     12.09 o 
   6  -9   4        2.91        7.03      9.14 o 
   7  -9   4       14.25       10.17      7.22 o 
   8  -9   4       15.67       16.68      7.81 o 
   9  -9   4        5.00        1.08      6.87 o 
  -6  -8   4       26.29       26.42     11.76 o 
  -5  -8   4       36.49       52.21     14.17 o 
  -4  -8   4      179.15      173.64     14.60 o 
  -3  -8   4       54.88       48.67      8.90 o 
  -2  -8   4      295.22      291.87     15.52 o 
  -1  -8   4      161.82      160.87      8.80 o 
   0  -8   4       47.45       56.99      5.73 o 
   1  -8   4       97.45       85.03      7.20 o 
   2  -8   4      245.40      263.60      9.49 o 
   3  -8   4      764.43      820.55     30.09 o 
   4  -8   4      413.27      442.75     17.51 o 
   5  -8   4       68.60       82.74     10.49 o 
   6  -8   4      244.89      251.99     16.25 o 
   7  -8   4      198.36      189.97     15.03 o 
   8  -8   4       49.24       44.31      9.90 o 
   9  -8   4       18.09       20.79      7.73 o 
  -7  -7   4       89.36      103.07     15.25 o 
  -6  -7   4      150.63      152.19     16.57 o 
  -5  -7   4      323.72      317.75     19.90 o 
  -4  -7   4      481.00      470.48     22.25 o 
  -3  -7   4      140.73      160.36     13.38 o 
  -2  -7   4        4.65        1.35      5.73 o 
  -1  -7   4      196.79      216.49     12.60 o 
   0  -7   4     1752.28     1780.13     24.45 o 
   1  -7   4     1186.77     1222.16     19.13 o 
   2  -7   4      173.56      155.59     11.42 o 
   3  -7   4       89.37       89.28      5.70 o 
   4  -7   4      144.61      152.40      6.79 o 
   5  -7   4      399.86      415.04     33.58 o 
   6  -7   4      295.90      274.35     15.52 o 
   7  -7   4      396.04      436.63     27.17 o 
   8  -7   4      107.23      103.09     12.06 o 
   9  -7   4        5.28        6.89      5.95 o 
  -8  -6   4       86.28       76.60     12.19 o 
  -7  -6   4      212.06      191.32     17.55 o 
  -6  -6   4       28.76       14.95      8.90 o 
  -5  -6   4       71.31       61.67      9.30 o 
  -4  -6   4       20.99       19.90      7.89 o 
  -3  -6   4      363.57      356.52     18.03 o 
  -2  -6   4      681.61      671.07     21.95 o 
  -1  -6   4      286.42      279.11     15.38 o 
   0  -6   4     1389.93     1429.10     19.18 o 
   1  -6   4       44.43       48.35      4.55 o 
   2  -6   4      134.48      145.00      6.24 o 
   3  -6   4      102.90      108.56      7.37 o 
   4  -6   4      193.98      178.84      6.97 o 
   5  -6   4       54.26       49.05      4.55 o 
   6  -6   4       50.79       45.91      8.19 o 
   7  -6   4      198.72      207.78     14.44 o 
   8  -6   4       30.66       24.14      8.06 o 
   9  -6   4       23.04       29.77      9.33 o 
  -9  -5   4       10.93        9.22      6.84 o 
  -8  -5   4       15.38       10.09      5.11 o 
  -7  -5   4        8.25        6.98      5.46 o 
  -6  -5   4       27.41       17.63      9.30 o 
  -5  -5   4        3.29        3.41      3.22 o 
  -4  -5   4      122.08      121.94     11.90 o 
  -3  -5   4       79.64       92.41      9.73 o 
  -2  -5   4       67.79       72.14      8.49 o 
  -1  -5   4      169.19      158.28     11.82 o 
   0  -5   4        8.39        8.27      3.30 o 
   1  -5   4       57.95       55.72      4.75 o 
   2  -5   4      351.08      353.43      9.46 o 
   3  -5   4      587.65      604.49     13.46 o 
   4  -5   4      639.26      645.26     12.00 o 
   5  -5   4      271.04      262.62     14.11 o 
   6  -5   4      251.59      284.73     15.28 o 
   7  -5   4       35.05       31.28      7.87 o 
   8  -5   4        7.19       -0.73      5.19 o 
  -9  -4   4      197.99      217.30     20.09 o 
  -8  -4   4       65.23       68.84     13.30 o 
  -7  -4   4        5.50        1.68      3.57 o 
  -6  -4   4       74.25       84.71     13.41 o 
  -5  -4   4      212.21      189.48      7.39 o 
  -4  -4   4     1161.85     1157.24     21.32 o 
  -3  -4   4       40.42       34.60      2.37 o 
  -2  -4   4     1322.00     1208.99     33.58 o 
  -1  -4   4      625.29      606.13     19.52 o 
   0  -4   4     2888.46     2963.73     24.78 o 
   1  -4   4     3133.54     3283.75     25.66 o 
   2  -4   4      312.48      259.63      8.41 o 
   3  -4   4     1609.34     1677.17     27.98 o 
   4  -4   4      518.30      514.53     12.25 o 
   5  -4   4      522.16      564.52     19.41 o 
   6  -4   4      736.06      766.46     22.95 o 
   7  -4   4      293.48      316.85     17.71 o 
 -10  -3   4       33.38       33.50     11.14 o 
  -9  -3   4      122.59      119.43     13.90 o 
  -8  -3   4       16.56       17.36      4.60 o 
  -7  -3   4      856.48      918.42     58.85 o 
  -6  -3   4      520.77      495.68     12.39 o 
  -5  -3   4      279.80      277.72      9.86 o 
  -4  -3   4      860.49      807.95     15.74 o 
  -3  -3   4      212.78      203.68      6.96 o 
  -2  -3   4     3300.32     3409.72     23.24 o 
  -1  -3   4     3566.17     3631.15     38.93 o 
   0  -3   4     2290.37     2153.68     53.10 o 
   1  -3   4       96.36       56.29      7.98 o 
   2  -3   4       48.54       51.10      4.92 o 
   3  -3   4      959.41      919.80     17.24 o 
   4  -3   4     2224.80     2250.85     50.40 o 
   5  -3   4     1316.68     1449.19     28.36 o 
   6  -3   4      140.12      138.14     10.19 o 
 -10  -2   4       52.21       68.97     13.17 o 
  -9  -2   4       40.68       38.14      8.25 o 
  -8  -2   4      209.57      187.48     14.82 o 
  -7  -2   4      104.39       93.12      7.87 o 
  -6  -2   4      139.93      122.19      6.91 o 
  -5  -2   4      760.10      718.07     12.83 o 
  -4  -2   4      945.31      913.64     17.66 o 
  -3  -2   4      648.85      640.54     11.69 o 
  -2  -2   4      334.31      354.88      7.32 o 
  -1  -2   4      102.11       98.40      3.54 o 
   0  -2   4      459.29      469.77      7.65 o 
   1  -2   4      898.39      929.25     11.81 o 
   2  -2   4      618.39      685.66     11.59 o 
   3  -2   4      537.69      559.27     10.92 o 
   4  -2   4      214.82      215.33     11.38 o 
 -10  -1   4       16.35       20.20      4.17 o 
  -9  -1   4       15.89       16.80      4.50 o 
  -8  -1   4      127.81      107.15      7.44 o 
  -7  -1   4       14.45       14.63      4.13 o 
  -6  -1   4        6.33       11.78      4.01 o 
  -5  -1   4       58.97       54.35      4.48 o 
  -4  -1   4       41.53       53.68      3.89 o 
  -3  -1   4      172.43      192.64      6.16 o 
  -2  -1   4      127.09      122.42      4.30 o 
  -1  -1   4     9446.78     9376.04     65.07 o 
   0  -1   4      449.56      456.91      5.60 o 
   1  -1   4     1630.32     1578.84     22.05 o 
   2  -1   4     3308.04     3355.88     28.67 o 
   3  -1   4     2310.18     2426.66     21.00 o 
 -11   0   4       21.29       18.72      7.92 o 
 -10   0   4       30.29       31.23      6.64 o 
  -9   0   4       33.74       36.92      5.56 o 
  -8   0   4      198.25      188.25     10.92 o 
  -7   0   4      447.77      426.93     12.44 o 
  -6   0   4     1032.65      930.76     15.67 o 
  -5   0   4      665.67      557.14     19.09 o 
  -4   0   4     3046.98     3048.27     25.11 o 
  -3   0   4      245.73      221.96      6.27 o 
  -2   0   4      673.31      622.03     11.41 o 
  -1   0   4     1311.53     1122.62     12.69 o 
   0   0   4      374.08      297.64      6.53 o 
   1   0   4     3353.62     3383.72     26.66 o 
   2   0   4     1511.78     1368.10     23.33 o 
 -11   1   4       50.61       63.07      8.11 o 
 -10   1   4        6.16        7.35      3.62 o 
  -9   1   4      203.01      199.97      9.94 o 
  -8   1   4      828.74      821.48     31.61 o 
  -7   1   4      409.25      377.20     16.09 o 
  -6   1   4      352.84      310.85      9.92 o 
  -5   1   4     2119.50     2052.01     33.74 o 
  -4   1   4     2332.94     2261.74     21.10 o 
  -3   1   4       15.06        8.91      2.15 o 
  -2   1   4      278.00      252.65      5.59 o 
  -1   1   4      614.96      582.80      4.65 o 
   0   1   4      694.52      645.22      9.42 o 
   1   1   4     1639.46     1539.98     23.66 o 
 -11   2   4       24.79       26.77      5.24 o 
 -10   2   4       27.11       23.44      6.18 o 
  -9   2   4      191.81      176.30     10.19 o 
  -8   2   4      128.30      124.55     10.77 o 
  -7   2   4      151.64      126.07      8.56 o 
  -6   2   4       46.82       46.42      6.35 o 
  -5   2   4       30.97       24.03      3.25 o 
  -4   2   4      567.13      548.21     11.03 o 
  -3   2   4      287.01      299.48      7.00 o 
  -2   2   4      176.09      184.71      6.33 o 
  -1   2   4      347.83      339.55      7.14 o 
   0   2   4      114.97      108.10      3.94 o 
 -11   3   4        5.89        6.52      4.53 o 
 -10   3   4       10.88       10.04      3.16 o 
  -9   3   4       97.49       92.19      7.45 o 
  -8   3   4       10.31        7.39      3.96 o 
  -7   3   4       17.68       17.51      5.87 o 
  -6   3   4       19.01       14.93      5.79 o 
  -5   3   4       22.09       20.71      2.94 o 
  -4   3   4       56.88       73.08      4.45 o 
  -3   3   4     1059.21     1076.62     37.01 o 
  -2   3   4     2736.93     2967.74     44.13 o 
  -1   3   4     1654.95     1567.85     13.82 o 
   0   3   4      859.02      891.21     16.25 o 
   1   3   4     1957.53     2121.69     26.71 o 
 -11   4   4       62.00       60.16     13.22 o 
 -10   4   4      222.92      215.76     18.47 o 
  -9   4   4      318.04      310.53     11.25 o 
  -8   4   4      128.44      111.91      6.52 o 
  -7   4   4        2.81        3.00      1.61 o 
  -6   4   4        1.66        0.79      1.78 o 
  -5   4   4     1072.74     1056.09     18.73 o 
  -4   4   4     2126.79     2104.91     40.72 o 
  -3   4   4     1871.51     1887.49     28.38 o 
  -2   4   4      261.46      221.60     10.27 o 
  -1   4   4     1519.78     1530.81     23.39 o 
   0   4   4     1103.75     1041.24     26.09 o 
   1   4   4     2397.77     2504.44     53.86 o 
 -11   5   4       66.80       86.68     14.49 o 
 -10   5   4       34.17       55.99     11.22 o 
  -9   5   4       65.29       74.68     12.82 o 
  -8   5   4      180.24      175.39     14.55 o 
  -7   5   4      309.52      327.43     13.88 o 
  -6   5   4     1166.23     1173.10     14.50 o 
  -5   5   4       55.20       57.94      2.28 o 
  -4   5   4      222.55      208.51     13.19 o 
  -3   5   4       57.19       44.61      6.14 o 
  -2   5   4      533.88      516.88     17.79 o 
  -1   5   4     1333.63     1339.04     32.28 o 
   0   5   4      599.56      623.62     18.33 o 
   1   5   4      682.70      661.88     15.06 o 
 -11   6   4        2.49       -6.87      6.87 o 
 -10   6   4        3.68        4.73      7.27 o 
  -9   6   4       79.46       80.95     13.71 o 
  -8   6   4      170.38      141.11     12.49 o 
  -7   6   4      177.77      185.45     13.84 o 
  -6   6   4      138.70      123.91     11.03 o 
  -5   6   4       48.49       50.72      7.95 o 
  -4   6   4        3.96        9.52      5.30 o 
  -3   6   4       61.27       50.59      6.84 o 
  -2   6   4      234.35      215.57     10.33 o 
  -1   6   4       12.91        8.27      3.51 o 
   0   6   4      297.66      309.01     11.73 o 
 -10   7   4        2.06        6.06     10.36 o 
  -9   7   4       14.97       12.65      6.76 o 
  -8   7   4       23.44       11.17      5.81 o 
  -7   7   4       46.26       53.56      9.71 o 
  -6   7   4      218.84      211.68     13.82 o 
  -5   7   4      307.71      317.21     15.47 o 
  -4   7   4      318.09      321.53     15.47 o 
  -3   7   4      186.15      172.42     10.19 o 
  -2   7   4      324.95      325.05     13.46 o 
  -1   7   4      121.85      140.62      8.60 o 
   0   7   4      634.35      666.67     16.41 o 
 -10   8   4       35.80       35.23      9.08 o 
  -9   8   4        8.81        7.84      7.22 o 
  -8   8   4       78.57       72.16     10.57 o 
  -7   8   4      329.46      341.65     23.50 o 
  -6   8   4      283.48      290.03     17.33 o 
  -5   8   4      209.30      200.56     13.11 o 
  -4   8   4       25.80       25.04      5.65 o 
  -3   8   4      182.48      191.89     11.73 o 
  -2   8   4      552.06      568.98     22.17 o 
  -1   8   4      626.04      682.94     24.55 o 
   0   8   4      112.67      129.78      9.11 o 
  -9   9   4      129.19      117.59     13.44 o 
  -8   9   4       49.88       51.78     10.00 o 
  -7   9   4        8.43       -1.43      5.89 o 
  -6   9   4        4.56        0.24      4.08 o 
  -5   9   4       35.67       37.83      8.00 o 
  -4   9   4      218.02      203.08     12.65 o 
  -3   9   4       87.95       83.71      8.65 o 
  -2   9   4       92.28       75.30      7.06 o 
  -9  10   4        7.74        2.78      5.81 o 
  -8  10   4        5.96        4.79      5.70 o 
  -7  10   4       19.94       17.66      7.14 o 
  -6  10   4        3.38        3.68      4.62 o 
  -5  10   4        7.78       10.33      6.16 o 
  -4  10   4        4.94        8.57      5.49 o 
  -3  10   4       10.60        4.84      2.95 o 
  -7  11   4       23.95       17.44      8.25 o 
  -6  11   4       21.68       30.63      8.87 o 
  -5  11   4       25.98       31.07      7.62 o 
   1 -12   5        4.54       -4.92      6.38 o 
   2 -12   5        2.88        8.76      5.46 o 
   3 -12   5       13.22       12.03      6.35 o 
   4 -12   5       38.34       28.01     10.06 o 
  -2 -11   5       43.45       40.99     10.06 o 
  -1 -11   5        2.69        1.62      3.92 o 
   1 -11   5       25.83       12.71      6.68 o 
   2 -11   5        2.98        1.62      3.57 o 
   3 -11   5        3.41        5.33      5.95 o 
   4 -11   5        4.76       13.68     11.52 o 
   5 -11   5        0.10        2.68      7.57 o 
   6 -11   5        6.18        5.14      7.52 o 
  -4 -10   5        5.82       10.57      6.38 o 
  -3 -10   5       60.52       81.84     11.52 o 
  -2 -10   5       85.09       90.02      8.91 o 
  -1 -10   5       10.67        7.72      4.02 o 
   0 -10   5       41.08       38.37      6.35 o 
   1 -10   5       10.24        7.57      8.35 o 
   2 -10   5       85.25       72.60     11.98 o 
   3 -10   5       84.89       89.93     18.44 o 
   4 -10   5       38.18       50.59     11.22 o 
   5 -10   5       83.29       91.33     12.63 o 
   6 -10   5        8.07       16.63      7.22 o 
   7 -10   5       45.15       27.06     10.49 o 
  -5  -9   5      163.07      131.56     20.17 o 
  -4  -9   5      212.39      241.61     18.87 o 
  -3  -9   5      180.14      148.30     13.76 o 
  -2  -9   5      140.48      149.54     13.22 o 
  -1  -9   5       44.21       47.90      7.01 o 
   0  -9   5      187.46      212.10     10.26 o 
   1  -9   5      136.09      151.74      8.82 o 
   2  -9   5       92.78       99.65      6.68 o 
   3  -9   5       26.07       24.41     13.36 o 
   4  -9   5      185.19      164.82     14.87 o 
   5  -9   5      125.07      127.62     13.03 o 
   6  -9   5      153.89      163.14     14.11 o 
   7  -9   5       73.86       69.41     11.09 o 
   8  -9   5       42.78       52.67     10.87 o 
  -6  -8   5      154.80      154.98     16.25 o 
  -5  -8   5       75.02       73.70     12.28 o 
  -4  -8   5      305.54      294.39     18.12 o 
  -3  -8   5      197.32      200.43     16.90 o 
  -2  -8   5       40.94       38.34      7.81 o 
  -1  -8   5       30.19       24.41      6.15 o 
   0  -8   5       14.30       14.02      6.39 o 
   1  -8   5      227.63      228.64      9.53 o 
   2  -8   5      368.82      393.50     13.31 o 
   3  -8   5      321.62      316.55     11.48 o 
   4  -8   5       81.51       80.17     11.06 o 
   5  -8   5       13.04       10.14      5.30 o 
   6  -8   5        2.49        4.57      5.14 o 
   7  -8   5       20.36       10.11      5.87 o 
   8  -8   5       12.30       12.68      6.76 o 
   9  -8   5        3.92        1.30      6.43 o 
  -7  -7   5        2.77       -0.81      8.49 o 
  -6  -7   5       19.84       14.17      8.22 o 
  -5  -7   5       73.70       68.84     12.82 o 
  -4  -7   5       44.34       40.23     11.06 o 
  -3  -7   5        8.99        7.62      7.19 o 
  -2  -7   5      638.27      653.93     27.66 o 
  -1  -7   5       99.97      106.88      9.92 o 
   0  -7   5      135.09      126.77      7.67 o 
   1  -7   5       62.30       59.85      5.80 o 
   2  -7   5       25.71       29.32      3.79 o 
   3  -7   5       10.65        8.31      2.71 o 
   4  -7   5       15.75       17.40      3.58 o 
   5  -7   5      166.75      175.50     10.40 o 
   6  -7   5      170.24      173.58     13.33 o 
   7  -7   5       81.85       68.46     10.44 o 
   8  -7   5       36.58       23.50      7.44 o 
   9  -7   5        9.52        9.57      7.00 o 
  -8  -6   5       56.01       59.19     16.49 o 
  -7  -6   5        8.65        7.98      4.27 o 
  -6  -6   5       85.10       70.73     11.68 o 
  -5  -6   5      295.24      285.44     17.52 o 
  -4  -6   5      195.19      182.91     13.63 o 
  -3  -6   5      251.87      229.95     13.76 o 
  -2  -6   5      212.48      201.08     13.92 o 
  -1  -6   5      293.49      297.41     15.11 o 
   0  -6   5      626.87      621.17     16.94 o 
   1  -6   5     1562.20     1623.04     20.18 o 
   2  -6   5     1140.21     1209.50     18.66 o 
   3  -6   5       70.69       68.40      5.02 o 
   4  -6   5       42.34       47.68      5.01 o 
   5  -6   5      129.20      129.56      6.98 o 
   6  -6   5      375.81      411.24     18.49 o 
   7  -6   5      276.01      304.42     17.68 o 
   8  -6   5       60.97       57.37     10.98 o 
  -9  -5   5       29.67       26.90     13.82 o 
  -8  -5   5      188.59      169.55     19.28 o 
  -7  -5   5      289.87      307.28     21.01 o 
  -6  -5   5     1057.74     1124.82     35.77 o 
  -5  -5   5      425.14      412.43     22.55 o 
  -4  -5   5       74.33       65.38      9.92 o 
  -3  -5   5        7.95       11.68      6.49 o 
  -2  -5   5      838.52      801.85     22.82 o 
  -1  -5   5     1698.39     1737.49     43.40 o 
   0  -5   5     1397.19     1434.42     25.65 o 
   1  -5   5     1080.17     1056.50     20.26 o 
   2  -5   5     1150.32     1121.67     20.92 o 
   3  -5   5     1006.94     1052.90     15.34 o 
   4  -5   5       15.84       16.81      3.36 o 
   5  -5   5      189.40      197.59     10.46 o 
   6  -5   5      241.76      257.94     24.82 o 
   7  -5   5       22.06       26.74      7.52 o 
   8  -5   5       58.21       74.60     11.84 o 
  -9  -4   5       98.28       95.25     15.57 o 
  -8  -4   5      148.35      181.15     17.14 o 
  -7  -4   5      379.49      375.39     25.96 o 
  -6  -4   5       91.11       76.60     10.03 o 
  -5  -4   5      125.55      127.04      5.89 o 
  -4  -4   5      655.60      604.48     10.12 o 
  -3  -4   5       14.70       18.62      2.35 o 
  -2  -4   5      205.47      177.04     13.09 o 
  -1  -4   5     1252.36     1274.85     33.99 o 
   0  -4   5     1769.94     1992.94     32.55 o 
   1  -4   5      505.02      525.40     14.07 o 
   2  -4   5      144.76      148.27      9.36 o 
   3  -4   5       93.82      119.14      6.46 o 
   4  -4   5      107.42      115.29      5.75 o 
   5  -4   5       34.29       34.45      6.81 o 
   6  -4   5       33.07       36.69      6.76 o 
   7  -4   5        2.97        9.36      7.38 o 
 -10  -3   5        1.66        8.41      4.73 o 
  -9  -3   5        3.13        7.03      4.22 o 
  -8  -3   5       15.53       16.66      5.92 o 
  -7  -3   5       41.23       37.40      4.64 o 
  -6  -3   5      167.62      142.69      6.49 o 
  -5  -3   5       56.01       65.99      4.83 o 
  -4  -3   5        1.76        1.79      2.03 o 
  -3  -3   5      135.95      128.42      5.87 o 
  -2  -3   5       37.32       35.72      2.69 o 
  -1  -3   5     1223.99     1321.11     23.31 o 
   0  -3   5     1512.36     1546.47     16.55 o 
   1  -3   5       29.70       26.55      2.83 o 
   2  -3   5      296.34      296.67     11.13 o 
   3  -3   5      493.23      472.82     13.25 o 
   4  -3   5      839.95      853.84     17.59 o 
   5  -3   5      148.09      132.86     10.73 o 
   6  -3   5       88.66       81.41      8.57 o 
 -10  -2   5       81.41       80.11     11.25 o 
  -9  -2   5       32.47       46.18     12.33 o 
  -8  -2   5      130.99      125.94      7.95 o 
  -7  -2   5      182.03      182.69      8.35 o 
  -6  -2   5      501.61      470.04     11.89 o 
  -5  -2   5       43.82       36.61      3.96 o 
  -4  -2   5       28.86       32.68      3.84 o 
  -3  -2   5     1772.50     1756.85     28.64 o 
  -2  -2   5     6666.60     7183.26     39.40 o 
  -1  -2   5    10251.83    10660.02     74.52 o 
   1  -2   5      362.04      407.44      8.50 o 
   2  -2   5      680.18      654.09     11.72 o 
   3  -2   5      202.91      174.80      6.96 o 
   4  -2   5     1802.44     1833.82     42.48 o 
 -10  -1   5      135.83      163.96     13.65 o 
  -9  -1   5      191.08      196.69      9.82 o 
  -8  -1   5      410.44      402.10     12.75 o 
  -7  -1   5       49.89       46.48      4.82 o 
  -6  -1   5      128.47      101.12      6.05 o 
  -5  -1   5      341.52      301.15     11.38 o 
  -4  -1   5     2609.86     2591.97     40.58 o 
  -3  -1   5     7106.06     7152.22     99.25 o 
  -2  -1   5     2760.13     2814.61     26.08 o 
  -1  -1   5     3095.50     2966.34     26.37 o 
   0  -1   5       98.33       86.25      2.82 o 
   1  -1   5       24.33       20.33      2.00 o 
   2  -1   5      890.21      891.28     14.90 o 
   3  -1   5      816.88      872.70     16.93 o 
 -11   0   5       70.13       68.66     10.57 o 
 -10   0   5       32.74       29.53      5.90 o 
  -9   0   5      124.62      134.29      9.82 o 
  -8   0   5      182.41      187.31      9.56 o 
  -7   0   5       61.23       56.59      5.15 o 
  -6   0   5      151.48      155.00      8.01 o 
  -5   0   5      577.86      586.45     14.15 o 
  -4   0   5      108.91      112.91      5.69 o 
  -3   0   5      433.37      419.61      9.31 o 
  -2   0   5     1281.07     1356.63     15.92 o 
  -1   0   5     2599.71     2674.35     24.40 o 
   0   0   5      147.12      155.29      3.79 o 
   1   0   5     1017.98     1132.86     12.47 o 
   2   0   5      114.87      120.07      7.65 o 
 -11   1   5        3.21        8.66      4.81 o 
 -10   1   5       21.33       21.99      6.91 o 
  -9   1   5       63.11       54.05      5.80 o 
  -8   1   5       53.93       53.37      8.87 o 
  -7   1   5        6.67        2.37      5.34 o 
  -6   1   5      128.07      117.08      7.24 o 
  -5   1   5     1269.21     1269.05     23.30 o 
  -4   1   5      240.41      258.26      8.86 o 
  -3   1   5      566.41      590.36     11.60 o 
  -2   1   5      353.86      381.22      7.42 o 
  -1   1   5     2210.44     2260.08     21.66 o 
   0   1   5      313.00      298.31      7.55 o 
   1   1   5     2218.22     2215.27     27.88 o 
 -11   2   5       10.34        9.31      3.43 o 
 -10   2   5      105.47      116.09      9.15 o 
  -9   2   5      195.85      189.53      9.97 o 
  -8   2   5      111.04      107.94      7.52 o 
  -7   2   5      143.07      133.79      7.29 o 
  -6   2   5      770.34      765.49     14.07 o 
  -5   2   5     1666.22     1675.17     44.31 o 
  -4   2   5      693.20      652.35     13.84 o 
  -3   2   5     2191.20     2256.12     19.38 o 
  -2   2   5     1422.83     1397.41     14.09 o 
   0   2   5      249.70      249.33      6.82 o 
 -11   3   5       38.12       45.86      9.73 o 
 -10   3   5      311.97      323.04     14.88 o 
  -9   3   5      136.74      150.14      9.48 o 
  -8   3   5      201.04      229.39      9.56 o 
  -7   3   5       83.19       87.60      6.16 o 
  -6   3   5      683.63      675.54     13.43 o 
  -5   3   5      780.30      740.86     15.34 o 
  -4   3   5      822.69      824.04     16.91 o 
  -3   3   5     4058.86     4234.80     27.29 o 
  -2   3   5     1055.98     1002.23     11.72 o 
  -1   3   5      422.99      426.46      8.71 o 
   0   3   5      305.00      264.70     10.54 o 
   1   3   5      124.09      123.02      8.00 o 
 -11   4   5       20.47       17.44      8.00 o 
 -10   4   5       37.29       47.64     13.38 o 
  -9   4   5       13.57       17.81      6.04 o 
  -8   4   5       12.49        7.69      4.53 o 
  -7   4   5       25.36       23.96      3.64 o 
  -6   4   5      954.91      993.55     15.17 o 
  -5   4   5      166.79      174.41      5.57 o 
  -4   4   5      445.46      467.05     14.40 o 
  -3   4   5       40.02       35.74      2.52 o 
  -2   4   5      194.15      193.77      7.58 o 
  -1   4   5       79.43       90.39      7.03 o 
   0   4   5       36.15       30.09      4.38 o 
   1   4   5       71.50       64.27      6.08 o 
 -11   5   5        2.24        1.70      7.54 o 
 -10   5   5       22.25       33.50     10.17 o 
  -9   5   5       20.10       25.33      9.73 o 
  -8   5   5       52.70       45.04     10.38 o 
  -7   5   5       15.06        7.16      8.76 o 
  -6   5   5      126.42      121.08      5.02 o 
  -5   5   5       66.89       67.51      3.32 o 
  -4   5   5        0.93        0.60      0.90 o 
  -3   5   5       11.42       10.84      5.65 o 
  -2   5   5      411.71      384.96     15.36 o 
  -1   5   5      622.02      625.70     19.66 o 
   0   5   5     1906.70     1958.66     27.74 o 
 -11   6   5       44.73       30.42     10.90 o 
 -10   6   5        9.27       12.52      9.44 o 
  -9   6   5       17.77       33.50     11.52 o 
  -8   6   5       42.87       57.73     10.44 o 
  -6   6   5      621.80      580.33     22.41 o 
  -5   6   5      330.71      323.29     15.41 o 
  -4   6   5       65.20       67.40      9.79 o 
  -3   6   5      299.01      285.71     15.33 o 
  -2   6   5      640.63      648.09     18.39 o 
  -1   6   5     1108.00     1153.72     24.74 o 
   0   6   5     1446.98     1545.41     27.71 o 
 -10   7   5       49.04       60.89     12.79 o 
  -9   7   5       63.81       61.00     10.46 o 
  -8   7   5      246.02      263.16     20.71 o 
  -7   7   5       31.39       37.85      8.54 o 
  -6   7   5      284.85      287.73     15.93 o 
  -5   7   5      973.75      971.51     29.63 o 
  -4   7   5      289.15      282.19     14.90 o 
  -3   7   5      140.10      120.83      9.36 o 
  -2   7   5       36.36       40.45      6.71 o 
  -1   7   5      240.60      242.47     11.44 o 
   0   7   5       15.02       19.06      4.92 o 
 -10   8   5        3.59       -2.49      6.62 o 
  -9   8   5        0.85        4.14      4.97 o 
  -8   8   5        9.05        8.30      4.97 o 
  -7   8   5       40.18       42.18      8.60 o 
  -6   8   5      121.57      117.56     11.73 o 
  -5   8   5        7.71       12.14      5.22 o 
  -4   8   5       33.44       33.93      8.35 o 
  -3   8   5      108.43      114.23      9.95 o 
  -2   8   5       22.48       16.17      4.95 o 
  -1   8   5       36.74       29.66      5.87 o 
   0   8   5        3.59        8.71      3.97 o 
  -9   9   5       27.16       21.31      8.84 o 
  -8   9   5        6.63        7.35      7.30 o 
  -7   9   5      169.62      156.63     14.17 o 
  -6   9   5       94.09       69.70      9.52 o 
  -5   9   5       29.57       26.66      6.81 o 
  -4   9   5       97.19       99.47     10.06 o 
  -3   9   5      109.17      112.58     10.27 o 
  -2   9   5       62.29       47.21      8.14 o 
  -1   9   5       28.83       37.80      5.84 o 
  -8  10   5      168.29      140.16     14.49 o 
  -7  10   5       43.49       51.43     10.09 o 
  -6  10   5        4.60        4.70      4.54 o 
  -5  10   5       62.91       63.43      9.92 o 
  -4  10   5      134.42      139.78     11.11 o 
  -3  10   5      113.00      105.07     10.09 o 
  -7  11   5       17.35       10.95      5.84 o 
  -6  11   5       31.36       26.36      8.08 o 
  -5  11   5       17.23       15.90      5.65 o 
  -2 -11   6       75.03       63.21     12.06 o 
  -1 -11   6       63.09       57.67     14.01 o 
   0 -11   6       69.71       81.30     14.30 o 
   1 -11   6       69.90       70.87     18.09 o 
   2 -11   6       83.21       83.60     14.49 o 
   3 -11   6       53.51       43.45     10.79 o 
   4 -11   6       32.17       33.04     10.63 o 
   5 -11   6       26.00       23.58      8.14 o 
   6 -11   6        4.40        1.41      6.46 o 
  -3 -10   6       75.58       80.27     14.14 o 
  -2 -10   6       92.31       95.75      9.86 o 
  -1 -10   6       47.69       51.45      7.38 o 
   0 -10   6       22.72       20.32      3.93 o 
   1 -10   6      154.62      160.50     14.82 o 
   2 -10   6      181.63      190.43     15.52 o 
   3 -10   6       16.22       17.20      7.08 o 
   4 -10   6        4.10        1.76      5.27 o 
   5 -10   6        7.18       16.63      6.84 o 
   6 -10   6       83.96       80.41     12.25 o 
   7 -10   6       47.30       43.53     11.11 o 
  -5  -9   6       27.46       29.20     11.57 o 
  -4  -9   6       56.94       61.13     12.19 o 
  -3  -9   6       11.48       14.71      6.89 o 
  -2  -9   6       47.34       50.27      7.10 o 
  -1  -9   6       19.41       21.67     10.34 o 
   0  -9   6       53.46       60.42      7.75 o 
   1  -9   6        5.20        5.19      2.67 o 
   2  -9   6       13.53       17.92      4.04 o 
   3  -9   6       83.61       76.99      6.50 o 
   4  -9   6       23.79       26.63      8.03 o 
   5  -9   6       42.65       35.04      7.76 o 
   6  -9   6       14.45        5.43      6.30 o 
   7  -9   6       40.93       30.28      9.41 o 
   8  -9   6       19.98       30.31     10.49 o 
  -6  -8   6        6.42       14.06      7.87 o 
  -5  -8   6       13.87       15.20     10.57 o 
  -4  -8   6       22.20       17.66      7.33 o 
  -3  -8   6       20.54        9.79      6.52 o 
  -2  -8   6      200.71      198.70     14.95 o 
  -1  -8   6      199.04      176.11      9.38 o 
   0  -8   6      400.51      410.36     13.13 o 
   1  -8   6      344.49      361.93     11.92 o 
   2  -8   6        4.60        3.90      2.99 o 
   3  -8   6        3.43        7.41      2.84 o 
   4  -8   6       43.48       42.95      4.79 o 
   5  -8   6       86.16       85.44     11.36 o 
   6  -8   6       72.07       74.70     11.55 o 
   7  -8   6      102.38      104.18     14.79 o 
   8  -8   6      117.43      126.51     13.95 o 
   9  -8   6       21.76       27.12      9.92 o 
  -7  -7   6       63.21       95.31     15.30 o 
  -6  -7   6      155.20      148.65     17.22 o 
  -5  -7   6      267.85      253.61     18.98 o 
  -4  -7   6      414.63      477.38     29.85 o 
  -3  -7   6      314.07      309.20     22.79 o 
  -2  -7   6      198.84      218.17     14.87 o 
  -1  -7   6      312.97      302.07     10.99 o 
   0  -7   6      122.05      126.77      7.76 o 
   1  -7   6      264.18      258.29     10.42 o 
   2  -7   6      524.97      542.05     18.05 o 
   3  -7   6      649.52      697.95     15.68 o 
   4  -7   6      328.08      334.62     12.55 o 
   5  -7   6       81.91       84.66      6.15 o 
   6  -7   6      151.30      147.90     13.38 o 
   7  -7   6       96.71      102.39     11.84 o 
   8  -7   6       11.29        2.54      5.73 o 
   9  -7   6       40.91       42.18      8.68 o 
  -8  -6   6       39.76       37.56     10.41 o 
  -7  -6   6       67.41       57.56     13.30 o 
  -6  -6   6      543.12      564.00     25.39 o 
  -5  -6   6      347.90      351.06     19.41 o 
  -4  -6   6      144.09      160.12     13.52 o 
  -3  -6   6       78.52       93.33     11.03 o 
  -2  -6   6       10.87        6.49      5.49 o 
  -1  -6   6      238.94      249.85     14.28 o 
   0  -6   6      682.10      666.75     15.60 o 
   1  -6   6      465.47      449.85     12.14 o 
   2  -6   6      377.85      354.74     10.12 o 
   3  -6   6       20.30       19.82      3.79 o 
   4  -6   6       54.11       55.97      4.76 o 
   5  -6   6      237.62      253.88     17.00 o 
   6  -6   6       96.43       96.33     10.65 o 
   7  -6   6       12.01       12.84      6.22 o 
   8  -6   6        1.62        7.16      5.41 o 
  -8  -5   6        7.22        6.68      6.33 o 
  -7  -5   6      109.77       85.95     14.41 o 
  -6  -5   6       12.86        6.16      7.33 o 
  -5  -5   6       98.79       95.96     12.25 o 
  -4  -5   6      228.56      236.20     15.38 o 
  -3  -5   6      246.18      246.15     14.33 o 
  -2  -5   6       29.40       27.98      7.38 o 
  -1  -5   6      321.17      344.78     15.74 o 
   0  -5   6      138.45      131.66      6.54 o 
   1  -5   6       23.67       34.45      3.94 o 
   2  -5   6        0.91        1.42      2.29 o 
   3  -5   6      244.28      217.12     19.22 o 
   4  -5   6      178.99      176.71      7.75 o 
   5  -5   6      241.20      229.23      8.82 o 
   6  -5   6        6.83        9.41      7.08 o 
   7  -5   6        6.36        8.03      5.84 o 
   8  -5   6       51.17       50.13      8.98 o 
  -9  -4   6        8.74       10.00      5.98 o 
  -8  -4   6       14.21       15.84     10.52 o 
  -7  -4   6      287.06      256.40     20.06 o 
  -6  -4   6      183.28      222.19     17.41 o 
  -5  -4   6      237.91      240.53     15.68 o 
  -4  -4   6       16.59       12.20      2.42 o 
  -3  -4   6      568.57      583.23     14.78 o 
  -2  -4   6     1076.39     1098.54     32.82 o 
  -1  -4   6      692.56      686.78     22.98 o 
   0  -4   6     2534.14     2633.31     41.82 o 
   1  -4   6      131.61      134.14      6.45 o 
   2  -4   6      206.94      218.36      9.07 o 
   3  -4   6      641.50      570.55     11.78 o 
   4  -4   6     1793.50     1825.94     23.95 o 
   5  -4   6      918.06      936.78     17.08 o 
   6  -4   6      177.61      208.22     13.79 o 
   7  -4   6      114.24      113.23     11.49 o 
 -10  -3   6       84.61       72.79     12.25 o 
  -9  -3   6      123.61      154.11     16.01 o 
  -8  -3   6      282.83      263.08     17.60 o 
  -7  -3   6      634.62      619.76     24.23 o 
  -6  -3   6       54.45       62.50      5.04 o 
  -5  -3   6      170.78      192.94     12.46 o 
  -4  -3   6      644.45      635.52     11.48 o 
  -3  -3   6     1136.23     1109.69     19.91 o 
  -2  -3   6     2252.94     2255.17     35.38 o 
  -1  -3   6     2245.54     2174.96     50.48 o 
   0  -3   6     1392.29     1376.71     34.96 o 
   1  -3   6     2690.58     2875.47     43.63 o 
   2  -3   6      530.58      523.62     14.15 o 
   3  -3   6      153.64      145.02      9.17 o 
   4  -3   6      882.47      902.15     16.71 o 
   5  -3   6      719.61      735.29     21.66 o 
 -10  -2   6      136.92      141.03     15.01 o 
  -9  -2   6      132.38      160.79     15.14 o 
  -8  -2   6       93.76       86.68      6.86 o 
  -7  -2   6      174.57      152.82     10.65 o 
  -6  -2   6      258.54      257.12      9.33 o 
  -5  -2   6       20.57       19.01      4.03 o 
  -4  -2   6      153.51      158.92      8.27 o 
  -3  -2   6      421.46      411.91     12.03 o 
  -2  -2   6     2226.33     2430.34     21.29 o 
  -1  -2   6      864.66      883.28     14.12 o 
   0  -2   6      546.69      483.83      9.66 o 
   1  -2   6      123.95      109.67      4.72 o 
   2  -2   6      601.48      576.47     12.44 o 
   3  -2   6       87.78       79.17      5.12 o 
   4  -2   6       29.49       30.92      3.71 o 
 -10  -1   6        5.02        3.05      3.46 o 
  -9  -1   6        5.29        7.83      3.39 o 
  -8  -1   6      130.46      121.07      8.22 o 
  -7  -1   6       51.32       45.49      5.28 o 
  -6  -1   6       29.21       29.43      4.57 o 
  -5  -1   6       13.69       12.26      3.30 o 
  -4  -1   6      607.44      581.36     13.34 o 
  -3  -1   6      243.23      298.65      9.59 o 
  -2  -1   6       31.59       43.12      4.30 o 
  -1  -1   6      187.74      171.10      5.73 o 
   0  -1   6      125.02      134.37      3.59 o 
   1  -1   6     2007.75     2199.88     19.36 o 
   2  -1   6      379.73      383.84     11.03 o 
   3  -1   6      173.45      189.41      8.17 o 
 -11   0   6       47.74       51.14      9.45 o 
 -10   0   6       10.05        7.67      3.16 o 
  -9   0   6      138.38      136.08      9.71 o 
  -8   0   6      275.92      288.39     11.45 o 
  -7   0   6      106.03      116.07      7.48 o 
  -6   0   6        6.03        7.03      2.61 o 
  -5   0   6      472.64      471.70     11.12 o 
  -4   0   6     3261.36     3398.90     73.49 o 
  -3   0   6     3254.10     3258.48     26.16 o 
  -2   0   6     1287.15     1258.12     16.30 o 
  -1   0   6       35.50       42.26      1.98 o 
   0   0   6     1186.53     1240.71      8.87 o 
   1   0   6     1808.79     1711.05     25.69 o 
   2   0   6     2423.70     2417.38     54.40 o 
 -11   1   6       27.46       23.52      5.49 o 
 -10   1   6      142.64      139.57     10.03 o 
  -9   1   6      344.55      351.78     16.10 o 
  -8   1   6      100.66      107.49      8.09 o 
  -7   1   6      577.78      523.62     18.67 o 
  -6   1   6      453.24      429.86     11.69 o 
  -5   1   6     1470.66     1513.71     27.07 o 
  -4   1   6      647.33      627.01     14.43 o 
  -3   1   6     2777.81     2662.56     23.16 o 
  -2   1   6     3467.50     3392.47     28.32 o 
  -1   1   6      707.99      957.83     12.53 o 
   0   1   6     1233.92     1198.22     14.48 o 
   1   1   6     5430.01     5736.08     52.43 o 
   2   1   6     1611.31     1537.87     38.23 o 
 -11   2   6       16.57       13.58      5.45 o 
 -10   2   6       86.49       77.54      7.56 o 
  -9   2   6       50.15       53.37      6.32 o 
  -8   2   6       53.35       43.76      6.61 o 
  -7   2   6      289.61      275.45     10.05 o 
  -6   2   6      120.26      120.32      7.24 o 
  -5   2   6      527.30      538.54     13.17 o 
  -4   2   6        2.48        1.30      2.65 o 
  -3   2   6       59.56       49.58      3.92 o 
  -2   2   6       94.89      100.27      2.92 o 
  -1   2   6      777.30      763.18     13.32 o 
   0   2   6      916.17     1012.76     22.33 o 
   1   2   6       16.11        8.52      3.97 o 
 -11   3   6        6.47        1.78      5.54 o 
 -10   3   6        2.45       -1.31      3.64 o 
  -9   3   6        3.82        3.20      2.54 o 
  -8   3   6      106.89      115.31      7.51 o 
  -7   3   6      121.30      116.46      6.81 o 
  -6   3   6        6.14        6.95      2.90 o 
  -5   3   6       23.65       24.43      3.30 o 
  -4   3   6      181.47      183.86      7.67 o 
  -3   3   6       75.65       78.81      4.41 o 
  -2   3   6       21.45       17.13      2.78 o 
  -1   3   6     2977.62     3165.04     47.02 o 
   0   3   6     1398.67     1408.14     24.21 o 
 -11   4   6      105.23      109.26     14.06 o 
 -10   4   6       28.39       24.52     10.57 o 
  -9   4   6       55.70       64.46     10.27 o 
  -8   4   6       95.07      104.55      6.71 o 
  -7   4   6      481.99      527.83     24.74 o 
  -6   4   6     1020.51     1064.97     30.40 o 
  -5   4   6       57.61       63.89      4.43 o 
  -4   4   6      788.06      784.44     18.14 o 
  -3   4   6       59.61       55.54      3.64 o 
  -2   4   6      366.96      361.46     10.72 o 
  -1   4   6     1974.31     2003.40     46.45 o 
   0   4   6     3879.20     3992.07     41.02 o 
 -11   5   6      114.22      142.76     18.39 o 
 -10   5   6       28.78       27.04     10.63 o 
  -9   5   6       42.68       38.83      8.08 o 
  -8   5   6       45.80       52.97     12.06 o 
  -7   5   6      949.81      947.05     36.77 o 
  -6   5   6       61.42       63.48      6.33 o 
  -5   5   6      337.03      360.79      7.25 o 
  -4   5   6      710.63      703.85     15.49 o 
  -3   5   6       34.22       43.72      7.49 o 
  -2   5   6      775.93      801.04     20.33 o 
  -1   5   6      886.33      897.40     21.09 o 
   0   5   6     2856.74     2990.22     37.20 o 
 -11   6   6        7.51       11.06     10.17 o 
 -10   6   6       34.09       38.47     10.98 o 
  -9   6   6       19.17       17.39      8.52 o 
  -8   6   6       81.48       70.78     10.38 o 
  -7   6   6        7.34        1.32      4.92 o 
  -6   6   6       55.47       39.75      7.57 o 
  -5   6   6       20.38       19.82      6.62 o 
  -4   6   6      197.77      201.13     12.22 o 
  -3   6   6      324.41      306.80     15.76 o 
  -2   6   6      139.30      129.89      9.36 o 
  -1   6   6      148.46      139.08      9.33 o 
   0   6   6      511.80      494.06     16.25 o 
 -10   7   6        9.88       14.17      7.71 o 
  -9   7   6       29.48       30.28      7.11 o 
  -8   7   6       19.31       15.38      8.68 o 
  -7   7   6       11.01       14.98      8.30 o 
  -6   7   6       11.23       14.19      7.81 o 
  -5   7   6        7.08       -0.87      4.62 o 
  -4   7   6      229.96      230.82     14.28 o 
  -3   7   6      675.64      663.64     22.55 o 
  -2   7   6      945.76      974.84     27.09 o 
  -1   7   6      595.85      579.98     20.01 o 
   0   7   6       90.93       87.85      8.87 o 
 -10   8   6       36.23       44.04     11.41 o 
  -9   8   6       31.01       40.85     10.44 o 
  -8   8   6       31.03       38.04      9.27 o 
  -7   8   6        6.08       10.71      5.70 o 
  -6   8   6       72.82       70.73     11.25 o 
  -5   8   6      168.08      185.53     14.76 o 
  -4   8   6     1062.54     1110.97     29.50 o 
  -3   8   6      614.38      664.58     22.01 o 
  -2   8   6      531.98      545.35     18.87 o 
  -1   8   6       44.31       37.28      5.84 o 
   0   8   6       23.56       18.60      4.54 o 
  -9   9   6       13.71        9.17      8.03 o 
  -8   9   6       63.69       59.75     10.30 o 
  -7   9   6      107.15       95.60     12.38 o 
  -6   9   6      120.14      108.20     11.73 o 
  -5   9   6       54.83       48.91      8.73 o 
  -4   9   6        8.11        8.84      5.73 o 
  -3   9   6       59.98       76.22      8.49 o 
  -2   9   6      181.68      210.30     15.20 o 
  -1   9   6       53.78       51.72      7.41 o 
  -8  10   6        2.82        9.87      8.03 o 
  -7  10   6        7.87       14.82      7.03 o 
  -6  10   6        0.33        2.35      4.81 o 
  -5  10   6       51.49       55.29     10.19 o 
  -4  10   6       14.81       25.79      8.14 o 
  -3  10   6        0.21        2.62      3.57 o 
  -7  11   6       10.60       -0.57      4.62 o 
  -6  11   6       26.55       20.28      7.79 o 
  -5  11   6       62.83       50.70      9.25 o 
  -1 -11   7       16.21       15.63      8.90 o 
   0 -11   7        9.68       13.71      8.19 o 
   1 -11   7        1.84        4.35      5.87 o 
   2 -11   7        4.48        7.03      5.43 o 
   3 -11   7        2.87        9.00      4.22 o 
   4 -11   7        0.12       -6.08      6.08 o 
   5 -11   7       17.59       16.82      7.73 o 
  -3 -10   7        8.96        7.72      4.26 o 
  -2 -10   7        5.90        2.39      4.04 o 
  -1 -10   7        5.14        8.77      3.35 o 
   0 -10   7       19.00       21.51      4.28 o 
   1 -10   7       74.76       71.55     13.02 o 
   2 -10   7       73.97       59.97     11.19 o 
   3 -10   7      107.91      107.99     13.09 o 
   4 -10   7      128.99      150.49     14.87 o 
   5 -10   7       12.33       16.06      5.70 o 
   6 -10   7        2.08        5.11      6.35 o 
  -5  -9   7       64.60       71.14     13.41 o 
  -4  -9   7      124.47      127.08     14.52 o 
  -3  -9   7      128.44      148.00     16.63 o 
  -2  -9   7      122.68      135.66      9.56 o 
  -1  -9   7        9.14       15.77      5.45 o 
   0  -9   7      162.67      154.81     10.39 o 
   1  -9   7      280.40      280.07     14.16 o 
   2  -9   7      219.17      210.78     11.25 o 
   3  -9   7      109.65      110.55      7.25 o 
   4  -9   7       42.38       52.13     13.17 o 
   5  -9   7       86.89       80.17     12.11 o 
   6  -9   7       84.78       89.82     12.71 o 
   7  -9   7      123.31      120.51     13.71 o 
  -6  -8   7       67.41       68.22     12.98 o 
  -5  -8   7      138.35      137.70     15.09 o 
  -4  -8   7      190.32      190.05     16.11 o 
  -3  -8   7      209.28      242.91     17.68 o 
  -2  -8   7      149.26      170.44     14.98 o 
  -1  -8   7      200.76      225.88     10.81 o 
   0  -8   7      201.53      210.29     10.11 o 
   1  -8   7       34.11       38.47      5.85 o 
   2  -8   7       15.31       12.56      3.87 o 
   3  -8   7       11.63        4.92      4.95 o 
   4  -8   7      317.38      326.78     18.66 o 
   5  -8   7      410.87      453.77     19.02 o 
   6  -8   7       75.62       80.33     10.92 o 
   7  -8   7        3.31        2.19      5.33 o 
   8  -8   7        1.90       15.33      7.95 o 
  -7  -7   7        3.61       11.03      7.60 o 
  -6  -7   7       59.87       51.59     12.38 o 
  -5  -7   7       19.39        9.33      8.76 o 
  -4  -7   7       81.85       76.71     13.06 o 
  -3  -7   7       28.61       24.66     12.55 o 
  -2  -7   7       12.03        7.38      7.06 o 
  -1  -7   7       22.35       19.26      3.42 o 
   0  -7   7       34.09       32.41      5.27 o 
   1  -7   7        1.18        5.10      2.83 o 
   2  -7   7        9.81       13.19      3.56 o 
   3  -7   7       36.07       37.74      4.66 o 
   4  -7   7       28.36       31.02      6.71 o 
   5  -7   7        9.13        6.44      3.22 o 
   6  -7   7       19.82       14.51      3.79 o 
   7  -7   7        7.17       12.84      6.84 o 
   8  -7   7        8.38        4.62      5.25 o 
   9  -7   7       35.44       48.91     11.17 o 
  -8  -6   7        1.25        3.38      4.73 o 
  -7  -6   7       15.53       11.79      4.19 o 
  -6  -6   7      121.17      101.23     18.22 o 
  -5  -6   7       14.92       12.60      7.00 o 
  -4  -6   7      162.20      147.46     13.60 o 
  -3  -6   7       60.15       64.19     10.11 o 
  -2  -6   7      269.81      262.51     15.82 o 
  -1  -6   7      396.92      389.22     12.29 o 
   0  -6   7      229.89      241.36      9.69 o 
   1  -6   7      356.31      353.08     10.78 o 
   2  -6   7      120.59      127.83      7.72 o 
   3  -6   7      468.55      470.13     12.05 o 
   4  -6   7      106.06      107.78      9.76 o 
   5  -6   7      251.88      245.92      9.82 o 
   6  -6   7      289.60      291.79     16.82 o 
   7  -6   7      122.85      148.49     14.65 o 
   8  -6   7       84.96       92.28     11.92 o 
  -8  -5   7      104.45      108.56     15.63 o 
  -7  -5   7      505.43      499.49     25.90 o 
  -6  -5   7      346.82      311.80     26.39 o 
  -5  -5   7      180.90      196.51     15.84 o 
  -4  -5   7       43.27       49.94      9.73 o 
  -3  -5   7      377.42      428.19     19.09 o 
  -2  -5   7      239.71      247.45     14.57 o 
  -1  -5   7     1002.21      992.36     18.33 o 
   0  -5   7     1703.85     1761.01     39.68 o 
   1  -5   7      622.37      596.35     13.44 o 
   2  -5   7      240.95      252.77     10.40 o 
   3  -5   7      399.92      405.93     11.54 o 
   4  -5   7      887.43      887.30     38.79 o 
   5  -5   7      583.87      574.42     17.18 o 
   6  -5   7      203.95      211.22     14.92 o 
   7  -5   7       93.59       89.68     10.73 o 
  -9  -4   7       59.21       44.67     15.74 o 
  -8  -4   7      233.57      237.58     18.98 o 
  -7  -4   7      179.47      142.62     12.90 o 
  -6  -4   7      165.91      149.60     14.33 o 
  -5  -4   7      357.83      359.41     20.98 o 
  -4  -4   7      155.07      156.28      5.91 o 
  -3  -4   7      276.91      294.11      9.30 o 
  -2  -4   7      162.81      174.58     11.46 o 
  -1  -4   7      108.44       99.07      9.63 o 
   0  -4   7       62.90       84.06      8.71 o 
   1  -4   7      923.49      913.90     25.93 o 
   2  -4   7      818.14      820.55     13.93 o 
   3  -4   7      920.82      985.45     17.02 o 
   4  -4   7      120.67      107.91      6.96 o 
   5  -4   7        8.43       10.67      4.61 o 
   6  -4   7       64.58       77.71     10.14 o 
  -9  -3   7        0.37        5.98      6.71 o 
  -8  -3   7        5.99       10.71      6.22 o 
  -7  -3   7      248.46      222.79     15.95 o 
  -6  -3   7      126.32      106.42      6.24 o 
  -5  -3   7       47.39       52.04      5.01 o 
  -4  -3   7       10.52       14.73      3.34 o 
  -3  -3   7       54.47       63.74      4.46 o 
  -2  -3   7       50.89       38.89      4.04 o 
  -1  -3   7     1349.38     1393.79     36.61 o 
   0  -3   7       42.93       42.42      4.09 o 
   1  -3   7        5.76        3.68      3.08 o 
   2  -3   7      122.48      120.65      6.31 o 
   3  -3   7      232.61      235.94      7.76 o 
   4  -3   7       56.30       49.34      4.91 o 
 -10  -2   7       55.07       40.02      9.25 o 
  -9  -2   7       37.47       35.18      8.33 o 
  -8  -2   7      127.89      120.07      7.36 o 
  -7  -2   7      102.49       99.58      7.01 o 
  -6  -2   7        4.47        2.96      3.39 o 
  -5  -2   7       89.96       92.56      5.91 o 
  -4  -2   7     1276.15     1344.30     17.62 o 
  -3  -2   7      440.69      489.88     12.19 o 
  -2  -2   7     1709.83     1756.38     29.36 o 
  -1  -2   7      304.31      251.16      8.79 o 
   0  -2   7      426.41      384.21     10.93 o 
   1  -2   7     1544.96     1520.75     25.47 o 
   2  -2   7     2356.18     2404.38     36.86 o 
   3  -2   7     1577.94     1622.82     36.95 o 
   4  -2   7      326.39      308.49      9.40 o 
 -10  -1   7       37.21       37.18      6.37 o 
  -9  -1   7      352.12      334.40     20.09 o 
  -8  -1   7      515.54      523.27     15.05 o 
  -7  -1   7       96.99       98.64      6.89 o 
  -6  -1   7      187.65      184.58      8.02 o 
  -5  -1   7      342.39      331.18      9.93 o 
  -4  -1   7     1116.47     1033.10     20.04 o 
  -3  -1   7      758.79      722.84     15.45 o 
  -2  -1   7     1599.23     1491.39     25.67 o 
  -1  -1   7     3759.47     4009.56     26.34 o 
   0  -1   7     1082.20      989.72     11.35 o 
   1  -1   7      419.60      349.67      9.82 o 
   2  -1   7     1613.58     1612.47     26.77 o 
   3  -1   7      677.92      670.15     18.76 o 
 -11   0   7       91.01       94.34      8.94 o 
 -10   0   7       23.06       29.39      6.28 o 
  -9   0   7      108.53       88.71      7.34 o 
  -8   0   7      302.72      285.75     11.04 o 
  -7   0   7      265.87      245.78      9.98 o 
  -6   0   7      224.11      196.78      8.53 o 
  -5   0   7        0.27       -0.38      3.40 o 
  -4   0   7       60.19       57.94      4.87 o 
  -3   0   7      786.68      799.09     16.56 o 
  -2   0   7      432.29      442.59     10.45 o 
  -1   0   7      379.17      375.11      5.98 o 
   0   0   7      344.49      319.36      7.80 o 
   1   0   7      389.12      366.76     16.30 o 
   2   0   7      409.82      453.69     17.28 o 
   3   0   7      288.82      292.82     13.03 o 
 -11   1   7        3.46        4.30      2.59 o 
 -10   1   7       23.77       17.98      4.76 o 
  -9   1   7       17.39       12.24      5.29 o 
  -8   1   7       11.18       12.23      3.82 o 
  -7   1   7        0.54        1.54      4.65 o 
  -6   1   7      145.86      139.41     10.15 o 
  -5   1   7       43.45       38.94      4.63 o 
  -4   1   7       14.12       13.52      4.16 o 
  -3   1   7      739.35      778.72     16.34 o 
  -2   1   7      338.37      330.57      5.51 o 
  -1   1   7      433.92      375.31      9.25 o 
   0   1   7      567.71      592.32     13.56 o 
   1   1   7        2.73       -3.14      4.24 o 
   2   1   7       31.31       28.98      5.70 o 
 -11   2   7        4.58        2.89      2.45 o 
 -10   2   7      117.76      108.61      8.58 o 
  -9   2   7        9.46        5.01      2.06 o 
  -8   2   7       84.13       83.73      9.60 o 
  -7   2   7       32.79       32.63      7.49 o 
  -6   2   7      654.29      655.91     15.37 o 
  -5   2   7     2651.69     2694.46     35.42 o 
  -4   2   7      857.58      923.25     18.29 o 
  -3   2   7      783.19      829.68     16.74 o 
  -2   2   7       93.23      107.95      3.27 o 
  -1   2   7      739.76      599.35     13.74 o 
   0   2   7      621.97      532.12     15.78 o 
   1   2   7     1891.79     1955.25     45.23 o 
 -11   3   7      125.76      122.37     13.41 o 
 -10   3   7      153.16      148.94      9.30 o 
  -9   3   7       39.91       31.67      5.36 o 
  -8   3   7       38.82       31.61      4.89 o 
  -7   3   7      105.04       89.25      6.79 o 
  -6   3   7     1312.42     1324.71     33.55 o 
  -5   3   7      771.66      723.46     15.93 o 
  -4   3   7     2054.08     2045.76     32.93 o 
  -3   3   7       48.67       43.47      3.89 o 
  -2   3   7       69.54       72.01      4.89 o 
  -1   3   7     1412.75     1562.88     26.19 o 
   0   3   7     1216.46     1204.21     22.04 o 
 -11   4   7       62.51       66.73     12.41 o 
 -10   4   7       68.45       76.57     12.63 o 
  -9   4   7       46.75       48.07      9.87 o 
  -8   4   7       55.15       52.38      5.46 o 
  -7   4   7       48.37       45.00      5.10 o 
  -6   4   7       33.68       38.84      3.97 o 
  -5   4   7       36.77       37.28      3.94 o 
  -4   4   7      423.12      398.52      8.97 o 
  -3   4   7     1439.56     1530.52     16.46 o 
  -2   4   7      138.77      160.52      7.20 o 
  -1   4   7       16.77       16.54      2.91 o 
   0   4   7        1.21        6.65      4.08 o 
 -11   5   7        2.79        6.87      5.19 o 
 -10   5   7       11.53       12.33      5.22 o 
  -9   5   7       17.37        7.57      6.30 o 
  -8   5   7        2.88        3.03      7.22 o 
  -7   5   7      243.86      216.19     15.33 o 
  -6   5   7       49.33       53.83      9.14 o 
  -5   5   7      130.03      131.59      5.25 o 
  -4   5   7       31.46       30.68      2.93 o 
  -3   5   7       95.98       93.73      4.73 o 
  -2   5   7      107.50      108.56     10.79 o 
  -1   5   7       65.03       57.24      7.27 o 
   0   5   7      519.62      519.12     18.57 o 
 -10   6   7       28.09       33.82      9.84 o 
  -9   6   7       99.21       82.79     14.52 o 
  -8   6   7      384.42      327.24     22.55 o 
  -7   6   7       71.40       60.94      9.30 o 
  -6   6   7       41.62       56.13      8.68 o 
  -5   6   7      525.57      603.97     23.50 o 
  -4   6   7       21.92       20.09      7.27 o 
  -3   6   7      192.45      198.10     13.22 o 
  -2   6   7      672.48      693.14     21.04 o 
  -1   6   7     2396.17     2448.93     37.80 o 
   0   6   7      708.97      714.87     23.28 o 
 -10   7   7       12.89        3.95      7.30 o 
  -9   7   7       62.88       64.65     11.09 o 
  -8   7   7      181.21      168.23     15.11 o 
  -7   7   7       99.27       83.44     11.65 o 
  -6   7   7       93.61       92.96     10.76 o 
  -5   7   7       43.73       50.07      9.11 o 
  -4   7   7      103.59      100.55     10.11 o 
  -3   7   7      363.99      401.02     19.90 o 
  -2   7   7      697.32      726.18     28.23 o 
  -1   7   7      161.68      181.10     12.03 o 
   0   7   7       32.56       33.23      6.35 o 
 -10   8   7       16.18       25.79     10.60 o 
  -9   8   7        1.49        0.16      6.35 o 
  -8   8   7        7.09        0.70      5.52 o 
  -7   8   7       17.87       10.79      5.16 o 
  -6   8   7      214.48      202.54     16.66 o 
  -5   8   7      439.57      398.59     20.55 o 
  -4   8   7        1.36        4.52      4.76 o 
  -3   8   7      118.29      124.21     11.36 o 
  -2   8   7      365.07      341.59     16.25 o 
  -1   8   7        6.46        2.41      3.73 o 
   0   8   7       13.56       10.44      4.08 o 
  -9   9   7       14.44        3.65      5.30 o 
  -8   9   7       22.58       37.12      9.79 o 
  -7   9   7        3.04       -2.54      5.30 o 
  -6   9   7       12.01       22.47      9.19 o 
  -5   9   7       42.85       43.07      8.81 o 
  -4   9   7      129.95      117.37     11.09 o 
  -3   9   7       78.48       81.14      8.92 o 
  -2   9   7      102.21      129.89     12.00 o 
  -1   9   7      158.77      161.47     12.73 o 
  -8  10   7       13.12       13.19      6.33 o 
  -7  10   7       50.68       51.18      9.60 o 
  -6  10   7       69.94       69.87     10.92 o 
  -5  10   7       46.95       54.10      8.68 o 
  -4  10   7       40.97       56.51      9.63 o 
  -3  10   7      195.57      189.80     13.82 o 
  -6  11   7        9.75        8.41      5.11 o 
  -5  11   7       47.68       63.46     11.30 o 
   0 -11   8       33.95       35.80     11.38 o 
   1 -11   8       29.22       34.15     11.46 o 
   2 -11   8      104.69       92.47     14.41 o 
   3 -11   8       67.66       60.05     13.95 o 
   4 -11   8       29.43       20.17      9.68 o 
  -3 -10   8       16.71       13.28      5.95 o 
  -2 -10   8       91.33       95.22      9.25 o 
  -1 -10   8       80.44       94.33     13.17 o 
   0 -10   8       68.25       80.89      8.30 o 
   1 -10   8      105.02      113.12      8.84 o 
   2 -10   8       23.50       30.61      8.60 o 
   3 -10   8       23.88       31.20      8.79 o 
   4 -10   8       27.95       10.38      6.98 o 
   5 -10   8       21.39       18.49      8.52 o 
   6 -10   8        7.19       10.95      6.35 o 
  -3  -9   8       10.81        9.06      6.92 o 
  -2  -9   8        0.16       -0.47      4.31 o 
  -1  -9   8       44.18       43.13      6.94 o 
   0  -9   8       47.27       50.71      7.08 o 
   1  -9   8       17.01       14.38      4.77 o 
   2  -9   8        8.78        9.74      3.38 o 
   3  -9   8       17.98       20.94     12.13 o 
   4  -9   8       51.95       71.65     11.44 o 
   5  -9   8       26.72       32.23      8.65 o 
   6  -9   8        6.52        2.38      5.19 o 
  -6  -8   8        3.47        4.14      7.54 o 
  -5  -8   8       16.11       13.74      8.06 o 
  -4  -8   8       13.38       15.38     10.30 o 
  -3  -8   8       42.91       46.83     10.11 o 
  -2  -8   8       31.86       32.35     10.76 o 
  -1  -8   8      150.21      157.37     10.35 o 
   0  -8   8       95.37      100.49      8.01 o 
   1  -8   8       63.79       74.40      7.01 o 
   2  -8   8      155.44      153.44     14.29 o 
   3  -8   8       69.73       66.05      6.47 o 
   4  -8   8       80.41       85.20      6.99 o 
   5  -8   8        1.43        5.29      2.75 o 
   6  -8   8       65.58       60.92     10.94 o 
   7  -8   8      133.15      125.91     13.74 o 
   8  -8   8       25.60       42.69     11.95 o 
  -7  -7   8       25.51       34.80     13.36 o 
  -6  -7   8      208.69      207.03     18.98 o 
  -5  -7   8       94.11       98.17     14.65 o 
  -4  -7   8      123.13      124.86     15.11 o 
  -3  -7   8       31.84       45.86     11.65 o 
  -2  -7   8      311.36      340.94     19.06 o 
  -1  -7   8      596.11      624.28     19.76 o 
   0  -7   8      746.30      807.54     18.24 o 
   1  -7   8      308.51      315.28     12.50 o 
   2  -7   8       27.29       30.02      5.35 o 
   3  -7   8       44.60       42.87      6.16 o 
   4  -7   8       58.24       59.00      6.19 o 
   5  -7   8      343.21      353.31     15.80 o 
   6  -7   8      142.26      148.37      8.86 o 
   7  -7   8       47.46       60.48     10.36 o 
   8  -7   8       69.23       72.11     11.82 o 
  -7  -6   8      165.30      150.95     15.71 o 
  -6  -6   8      143.55      151.60     15.06 o 
  -5  -6   8      127.15      122.37     13.49 o 
  -4  -6   8      165.65      181.56     16.17 o 
  -3  -6   8      117.54      126.81     12.17 o 
  -2  -6   8      318.68      330.99     18.74 o 
  -1  -6   8      300.35      319.73     11.79 o 
   0  -6   8      227.05      241.51     10.13 o 
   1  -6   8       66.70       65.07      6.05 o 
   2  -6   8      219.51      224.47      9.16 o 
   3  -6   8      206.88      195.04      8.52 o 
   4  -6   8       77.25       81.74     10.91 o 
   5  -6   8        9.66       14.86      4.41 o 
   6  -6   8       34.99       32.48      5.51 o 
   7  -6   8       64.63       61.32     10.76 o 
   8  -6   8       16.67       16.06      9.19 o 
  -8  -5   8       41.20       21.55     18.44 o 
  -7  -5   8       16.59       21.09      9.98 o 
  -6  -5   8       19.70       22.87     12.87 o 
  -5  -5   8       19.30        8.65      9.73 o 
  -4  -5   8        9.90        3.97      7.44 o 
  -3  -5   8       16.81       18.98      8.41 o 
  -2  -5   8       75.79       71.16     10.27 o 
  -1  -5   8       44.77       43.90      5.96 o 
   0  -5   8      150.02      148.84     13.23 o 
   1  -5   8        5.39        7.01      3.18 o 
   2  -5   8       73.92       66.89      5.96 o 
   3  -5   8        0.08        1.93      2.11 o 
   4  -5   8       54.72       57.27      5.40 o 
   5  -5   8       22.38       23.75      5.74 o 
   6  -5   8      135.93      131.89     12.57 o 
   7  -5   8      151.31      145.25     13.90 o 
  -9  -4   8        6.76       10.90      7.19 o 
  -8  -4   8      146.99      127.32     14.36 o 
  -7  -4   8       25.85       21.36      6.89 o 
  -6  -4   8      141.56      134.00     13.95 o 
  -5  -4   8        6.42        1.68      7.41 o 
  -4  -4   8       95.64       98.91      8.10 o 
  -3  -4   8      402.64      379.21     10.60 o 
  -2  -4   8      250.69      252.96     15.33 o 
  -1  -4   8     1021.46     1107.53     20.86 o 
   0  -4   8        5.69        7.75      3.53 o 
   1  -4   8      191.56      183.20      7.91 o 
   2  -4   8      281.97      281.08     15.17 o 
   3  -4   8      335.45      343.62     10.15 o 
   4  -4   8      437.80      439.02     12.65 o 
   5  -4   8      444.76      469.60     24.00 o 
   6  -4   8      354.02      376.09     17.76 o 
  -9  -3   8      168.05      164.52     16.55 o 
  -8  -3   8      244.37      227.60     17.17 o 
  -7  -3   8      101.15      106.69     12.41 o 
  -6  -3   8       27.74       28.51      4.16 o 
  -5  -3   8      325.81      338.52     10.87 o 
  -4  -3   8     1454.94     1460.97     20.05 o 
  -3  -3   8     1350.08     1364.27     19.65 o 
  -2  -3   8     1161.86     1210.22     16.29 o 
  -1  -3   8      387.25      402.70     21.13 o 
   0  -3   8       16.06       15.57      3.27 o 
   1  -3   8      179.13      163.31      7.75 o 
   2  -3   8     1595.47     1580.93     18.98 o 
   3  -3   8     1377.57     1445.09     20.60 o 
   4  -3   8      542.23      546.06     12.83 o 
   5  -3   8      130.87      130.56     10.69 o 
  -9  -2   8       57.19       52.75     11.76 o 
  -8  -2   8       92.96       90.88     11.90 o 
  -7  -2   8      242.81      240.08     10.30 o 
  -6  -2   8      200.75      208.24      9.18 o 
  -5  -2   8      451.63      466.43     11.76 o 
  -4  -2   8      627.90      637.40     26.06 o 
  -3  -2   8       59.83       53.10      5.73 o 
  -2  -2   8      330.88      292.38     11.07 o 
  -1  -2   8     1727.46     1733.29     36.23 o 
   0  -2   8      510.09      552.16     12.16 o 
   1  -2   8       86.56       92.30      5.44 o 
   2  -2   8       41.15       38.82      3.67 o 
   3  -2   8       87.34       72.73      7.12 o 
   4  -2   8       20.27       22.64      3.58 o 
 -10  -1   8        5.82        7.62      7.08 o 
  -9  -1   8       42.26       32.28      5.75 o 
  -8  -1   8       29.68       28.94      5.49 o 
  -7  -1   8       15.78       10.85      6.27 o 
  -6  -1   8        2.80        2.46      2.76 o 
  -5  -1   8       20.21       27.43      4.84 o 
  -4  -1   8      360.19      384.66     12.67 o 
  -3  -1   8       24.82       18.07      3.42 o 
  -2  -1   8      200.37      174.91      8.03 o 
  -1  -1   8       11.87        9.73      1.86 o 
   0  -1   8        7.12        4.44      2.28 o 
   1  -1   8      450.88      437.36     13.59 o 
   2  -1   8      982.94      968.95     35.77 o 
   3  -1   8       15.67       13.68      4.19 o 
 -10   0   8       20.46       14.54      4.32 o 
  -9   0   8      260.60      261.88     11.93 o 
  -8   0   8       14.46        6.55      3.30 o 
  -7   0   8        8.75       10.33      4.89 o 
  -6   0   8      482.97      466.62     12.84 o 
  -5   0   8      558.10      543.66     13.35 o 
  -4   0   8      555.98      555.13     12.11 o 
  -3   0   8      734.05      709.30     15.77 o 
  -2   0   8      603.14      580.74     13.86 o 
  -1   0   8      126.38      106.36      3.53 o 
   0   0   8      939.53      882.19     13.81 o 
   1   0   8     2049.68     2151.03     49.48 o 
   2   0   8      467.56      442.42     15.68 o 
   3   0   8       94.30       96.98      9.08 o 
 -11   1   8      102.45       98.92      8.81 o 
 -10   1   8      124.73      118.21     12.32 o 
  -9   1   8       29.44       31.47      5.67 o 
  -8   1   8       27.07       30.64      5.37 o 
  -7   1   8       95.24      108.32      7.67 o 
  -6   1   8     1413.50     1432.74     21.19 o 
  -5   1   8     2085.56     2091.35     26.80 o 
  -4   1   8      790.89      798.50     15.98 o 
  -3   1   8     1276.52     1278.34     23.53 o 
  -2   1   8      302.69      280.04      6.45 o 
  -1   1   8      159.12      124.27      6.42 o 
   0   1   8      633.31      606.09     14.11 o 
   1   1   8      569.83      579.47     19.63 o 
   2   1   8      491.50      457.50     16.41 o 
 -11   2   8        4.65        6.13      5.25 o 
 -10   2   8       35.22       34.59      6.02 o 
  -9   2   8      316.43      311.22     11.99 o 
  -8   2   8      122.97      129.76      8.10 o 
  -7   2   8       93.94       99.23      7.15 o 
  -6   2   8      159.71      149.09      7.94 o 
  -5   2   8      374.00      371.15     10.34 o 
  -4   2   8      442.43      429.32     10.59 o 
  -3   2   8      109.20       92.22      5.93 o 
  -2   2   8      343.57      309.48     11.39 o 
  -1   2   8      131.28       95.98      7.52 o 
   0   2   8       27.12       31.17      4.12 o 
   1   2   8      210.14      223.55     11.44 o 
 -11   3   8        3.48        7.00      8.46 o 
 -10   3   8        1.15        8.81      6.11 o 
  -9   3   8       24.61       28.09      5.63 o 
  -8   3   8       10.36       15.28      5.65 o 
  -7   3   8       46.75       57.32      5.56 o 
  -6   3   8      197.27      182.71      8.23 o 
  -5   3   8       56.89       54.50      8.98 o 
  -4   3   8      144.90      153.41      6.94 o 
  -3   3   8       31.82       23.05      3.82 o 
  -2   3   8      283.42      290.40     11.14 o 
  -1   3   8        1.21        2.05      2.53 o 
   0   3   8       50.20       49.35      4.43 o 
 -11   4   8       36.84       46.23     10.00 o 
 -10   4   8       19.37       32.07      9.49 o 
  -9   4   8       39.77       46.05     10.57 o 
  -8   4   8      102.21       96.01     11.11 o 
  -7   4   8     1029.23     1046.02     17.92 o 
  -6   4   8      163.52      148.02      6.72 o 
  -5   4   8       29.07       26.95      3.37 o 
  -4   4   8      192.06      190.78     13.02 o 
  -3   4   8      279.79      269.28      9.75 o 
  -2   4   8      684.62      654.65     17.94 o 
  -1   4   8     1398.13     1437.81     20.13 o 
   0   4   8      967.83     1024.21     26.44 o 
 -11   5   8        8.84        8.90      7.46 o 
 -10   5   8       55.10       58.81     11.49 o 
  -9   5   8      138.70      139.49     13.46 o 
  -8   5   8      522.24      523.72     31.44 o 
  -7   5   8      225.71      245.83     16.71 o 
  -6   5   8      269.94      267.37     26.12 o 
  -5   5   8      154.52      151.88      6.04 o 
  -4   5   8       36.15       35.90      3.46 o 
  -3   5   8      162.85      157.27      6.38 o 
  -2   5   8      679.26      671.97     21.66 o 
  -1   5   8      816.20      807.29     23.74 o 
   0   5   8       57.81       49.02      6.89 o 
 -10   6   8       11.35       12.60      6.54 o 
  -9   6   8        2.04        7.46      7.16 o 
  -8   6   8        9.39       16.60      6.81 o 
  -7   6   8       57.33       60.46      9.49 o 
  -6   6   8      126.72      128.51     11.98 o 
  -5   6   8      252.56      265.81     26.60 o 
  -4   6   8       81.72       64.19      8.27 o 
  -3   6   8      229.81      205.35     12.71 o 
  -2   6   8       37.83       43.26      7.46 o 
  -1   6   8        1.70        1.60      2.27 o 
   0   6   8      617.69      609.75     24.74 o 
 -10   7   8       28.90       13.46      7.65 o 
  -9   7   8        5.03        6.62      6.43 o 
  -8   7   8       13.83        4.62      5.41 o 
  -7   7   8       20.08       15.93      8.33 o 
  -6   7   8       16.46       21.87      8.19 o 
  -5   7   8        1.52        3.73      5.52 o 
  -4   7   8       25.22       25.09      7.95 o 
  -3   7   8       23.35       29.31      6.87 o 
  -2   7   8       57.72       67.73      8.71 o 
  -1   7   8       39.42       41.83      7.44 o 
   0   7   8      477.56      460.64     18.49 o 
  -9   8   8       35.41       29.93      9.95 o 
  -8   8   8       50.89       53.99     11.68 o 
  -7   8   8       61.93       65.70     10.73 o 
  -6   8   8       84.03       89.98     10.71 o 
  -5   8   8       59.49       47.67      8.87 o 
  -4   8   8       71.15       61.67      8.79 o 
  -3   8   8      256.95      225.33     14.19 o 
  -2   8   8      651.98      707.09     36.31 o 
  -1   8   8      138.63      164.31     13.82 o 
   0   8   8       86.92       94.66      9.44 o 
  -8   9   8        6.21        4.89      5.60 o 
  -7   9   8        8.63       10.27      6.11 o 
  -6   9   8       94.08       80.98     14.22 o 
  -5   9   8       62.80       94.79     11.25 o 
  -4   9   8      135.06      144.43     12.92 o 
  -3   9   8      260.79      269.94     18.28 o 
  -2   9   8       57.02       54.75      8.30 o 
  -1   9   8       46.21       47.21      8.46 o 
  -7  10   8       14.73        9.54      6.03 o 
  -6  10   8        0.46        1.03      4.38 o 
  -5  10   8        7.51        4.24      4.46 o 
  -4  10   8        4.06        2.95      5.57 o 
  -3  10   8       40.64       43.34      7.87 o 
   1 -11   9       43.47       41.53      9.46 o 
   2 -11   9        0.34        4.52      2.60 o 
  -2 -10   9       14.66        8.42      3.10 o 
  -1 -10   9        1.11        4.24      2.72 o 
   0 -10   9        3.51        0.65      4.57 o 
   1 -10   9       18.65       10.38      3.38 o 
   2 -10   9        5.12       10.57      5.04 o 
   3 -10   9       28.58       22.47      7.27 o 
   4 -10   9       32.63       33.55      9.38 o 
   5 -10   9       74.14       84.79     15.06 o 
  -4  -9   9        4.60       10.82     10.30 o 
  -3  -9   9       39.63       33.32      7.44 o 
  -2  -9   9       89.96      100.48      9.02 o 
  -1  -9   9      116.23      106.87      8.79 o 
   0  -9   9       86.36       92.31     13.06 o 
   1  -9   9      134.18      138.96      9.30 o 
   2  -9   9       82.32       80.42      7.27 o 
   3  -9   9       36.38       44.15     12.18 o 
   4  -9   9       98.94       92.72      7.90 o 
   5  -9   9       99.01       86.68     12.22 o 
   6  -9   9       79.37       71.08     13.25 o 
  -5  -8   9       31.45       55.24     12.00 o 
  -4  -8   9      108.70      125.37     15.06 o 
  -3  -8   9       91.59      101.72     12.65 o 
  -2  -8   9      153.56      144.40      9.73 o 
  -1  -8   9      241.76      247.89     11.43 o 
   0  -8   9       94.83       87.33      7.57 o 
   1  -8   9       51.71       67.03      6.71 o 
   2  -8   9      122.10      121.08     11.09 o 
   3  -8   9       44.54       57.37      9.99 o 
   4  -8   9       54.08       49.89      6.05 o 
   5  -8   9       76.60       70.45      6.83 o 
   6  -8   9       17.67       25.14      5.91 o 
   7  -8   9        8.45        5.84      7.73 o 
  -6  -7   9        9.31       15.30      8.54 o 
  -5  -7   9       32.82       31.07     11.00 o 
  -4  -7   9       15.39        7.06      8.38 o 
  -3  -7   9       83.20       90.82     13.03 o 
  -2  -7   9       66.97       75.99      8.27 o 
  -1  -7   9       68.00       61.80      7.33 o 
   0  -7   9        3.23        1.92      2.23 o 
   1  -7   9       41.12       40.42      6.33 o 
   2  -7   9       13.01       14.63      4.64 o 
   3  -7   9       12.16        6.41      3.51 o 
   4  -7   9       11.66       11.77      3.45 o 
   5  -7   9       49.26       57.32      7.61 o 
   6  -7   9       21.73       17.63      4.82 o 
   7  -7   9       16.10       18.25      7.25 o 
   8  -7   9       23.30       30.42      9.84 o 
  -7  -6   9       65.03       55.97     10.60 o 
  -6  -6   9       18.63       18.30      8.08 o 
  -5  -6   9       38.37       44.72     10.03 o 
  -4  -6   9       33.39       29.69      9.11 o 
  -3  -6   9      159.31      151.41     13.84 o 
  -2  -6   9       19.06       15.36      6.08 o 
  -1  -6   9      109.98      103.31      7.48 o 
   0  -6   9      394.26      394.93     14.57 o 
   1  -6   9      171.78      178.71     10.22 o 
   2  -6   9      601.87      603.05     25.23 o 
   3  -6   9       57.29       63.48      6.20 o 
   4  -6   9       99.20      104.31      6.96 o 
   5  -6   9       82.14       67.57      6.47 o 
   6  -6   9       34.34       40.52      5.89 o 
   7  -6   9       31.52       33.91      8.87 o 
   8  -6   9       29.96       25.39      8.98 o 
  -8  -5   9       71.05       62.16     13.90 o 
  -7  -5   9      152.63      157.49     17.90 o 
  -6  -5   9      173.06      165.09     17.09 o 
  -5  -5   9      254.78      296.28     22.33 o 
  -4  -5   9      180.75      180.42     15.87 o 
  -3  -5   9      621.90      620.95     28.85 o 
  -2  -5   9      439.93      457.48     21.01 o 
  -1  -5   9      325.19      326.01     11.03 o 
   0  -5   9       63.67       62.52      6.79 o 
   1  -5   9      500.18      491.55     12.74 o 
   2  -5   9      667.13      644.90     15.90 o 
   3  -5   9     1240.26     1292.63     74.60 o 
   4  -5   9      367.66      364.49     16.84 o 
   5  -5   9       23.44       29.28      7.22 o 
   6  -5   9       37.92       50.75      8.46 o 
   7  -5   9       19.83       23.44      7.81 o 
  -9  -4   9       34.57       37.50     12.25 o 
  -8  -4   9       94.80       91.14     12.76 o 
  -7  -4   9      191.21      178.50     16.03 o 
  -6  -4   9      176.55      199.05     18.22 o 
  -5  -4   9      146.13      186.51     17.44 o 
  -4  -4   9      146.65      163.71      6.93 o 
  -3  -4   9      749.50      755.40     20.37 o 
  -2  -4   9      363.85      396.45     17.55 o 
  -1  -4   9       26.53       30.12      4.33 o 
   0  -4   9      188.82      198.57      8.04 o 
   1  -4   9      486.30      483.62     11.87 o 
   2  -4   9      460.94      441.41     17.55 o 
   3  -4   9      150.02      150.21      7.32 o 
   4  -4   9      326.35      292.46     11.81 o 
   5  -4   9       85.26       73.28      6.95 o 
   6  -4   9        8.62        7.14      5.14 o 
  -9  -3   9        4.66       12.63      7.76 o 
  -8  -3   9       30.22       30.82     11.00 o 
  -7  -3   9        3.61       14.25      7.19 o 
  -6  -3   9       15.92       21.18      9.98 o 
  -5  -3   9      103.27       95.73      6.00 o 
  -4  -3   9       11.89       14.00      3.17 o 
  -3  -3   9      193.94      210.83      8.24 o 
  -2  -3   9      108.59       99.79      5.86 o 
  -1  -3   9       17.11       17.71      3.81 o 
   0  -3   9       24.37       24.71      4.58 o 
   1  -3   9      175.65      159.36      7.44 o 
   2  -3   9      119.90      120.00      6.52 o 
   3  -3   9        5.41        4.81      2.75 o 
   4  -3   9       12.14       10.77      2.98 o 
   5  -3   9      140.09      135.30      7.61 o 
 -10  -2   9       20.81       25.09     10.84 o 
  -9  -2   9       42.38       36.34      9.44 o 
  -8  -2   9      140.08      140.20      8.64 o 
  -7  -2   9       37.31       34.13      8.44 o 
  -6  -2   9        4.42        7.72      3.86 o 
  -5  -2   9      339.60      358.58     14.74 o 
  -4  -2   9       94.29       92.23      6.36 o 
  -3  -2   9      137.55      130.56      7.17 o 
  -2  -2   9      801.62      787.59     14.55 o 
  -1  -2   9      628.79      629.77      9.33 o 
   0  -2   9     1045.06     1122.18     14.65 o 
   1  -2   9      762.37      742.52     12.05 o 
   2  -2   9      728.01      721.31     13.15 o 
   3  -2   9       44.15       39.40      4.18 o 
   4  -2   9      216.47      221.83      8.53 o 
 -10  -1   9      172.30      178.85     17.74 o 
  -9  -1   9      171.56      180.45     10.42 o 
  -8  -1   9       42.49       52.75      8.76 o 
  -7  -1   9      249.93      257.51     10.62 o 
  -6  -1   9      284.73      312.31     12.19 o 
  -5  -1   9      550.48      576.44     24.48 o 
  -4  -1   9      113.90      112.93      7.09 o 
  -3  -1   9      707.58      765.03     14.40 o 
  -2  -1   9     2074.01     2196.83     31.82 o 
  -1  -1   9      591.04      546.68     18.17 o 
   0  -1   9     3189.29     3165.46     45.62 o 
   1  -1   9     1767.01     1805.31     16.74 o 
   2  -1   9      624.91      643.08     11.77 o 
   3  -1   9       16.41       29.61      7.30 o 
   4  -1   9       16.89       19.09      7.84 o 
 -10   0   9      106.06      117.00      9.96 o 
  -9   0   9      128.10      129.83     10.52 o 
  -8   0   9      157.34      166.79     10.55 o 
  -7   0   9       22.84       27.43      5.39 o 
  -6   0   9      140.94      148.58      8.15 o 
  -5   0   9      496.89      494.38     13.01 o 
  -4   0   9      192.21      203.37      9.50 o 
  -3   0   9      645.29      662.33     14.34 o 
  -2   0   9      392.98      375.56     10.98 o 
  -1   0   9      326.29      329.83      8.89 o 
   0   0   9      539.17      525.92     15.03 o 
   1   0   9      440.69      378.09     18.28 o 
   2   0   9      717.33      690.68     21.60 o 
   3   0   9       34.03       29.04      7.44 o 
 -10   1   9        0.32        0.29      3.85 o 
  -9   1   9       12.92       15.01      4.43 o 
  -8   1   9       26.32       23.30      4.83 o 
  -7   1   9       54.21       46.89      5.51 o 
  -6   1   9      392.57      358.53     16.71 o 
  -5   1   9       13.10       15.70      4.13 o 
  -4   1   9      797.27      820.66     15.92 o 
  -3   1   9      631.73      610.05     13.18 o 
  -2   1   9       35.54       31.03      4.69 o 
  -1   1   9       54.81       55.52      5.04 o 
   0   1   9      343.26      363.05      9.90 o 
   1   1   9       23.21       26.25      5.54 o 
   2   1   9      249.87      255.56     13.79 o 
 -10   2   9       40.70       42.48      6.16 o 
  -9   2   9       10.19        3.50      4.43 o 
  -8   2   9       35.28       28.81      6.05 o 
  -7   2   9      106.46      127.75      8.10 o 
  -6   2   9      588.91      597.48     14.88 o 
  -5   2   9      187.27      205.53      8.65 o 
  -4   2   9      984.91     1040.86     27.58 o 
  -3   2   9      661.37      688.95     13.60 o 
  -2   2   9     1328.79     1372.24     18.70 o 
  -1   2   9      875.06      824.28     14.49 o 
   0   2   9     1033.25     1020.72     16.60 o 
   1   2   9      330.49      315.88     14.28 o 
 -10   3   9       17.39       19.87      7.54 o 
  -9   3   9       45.05       54.38      7.02 o 
  -8   3   9      238.20      251.96     13.21 o 
  -7   3   9     1283.07     1364.16     43.95 o 
  -6   3   9      164.42      175.32      8.21 o 
  -5   3   9      286.94      310.73      9.88 o 
  -4   3   9      520.87      556.30     12.40 o 
  -3   3   9      654.98      681.39     16.14 o 
  -2   3   9     1067.30     1069.19     17.63 o 
  -1   3   9      918.91      933.91     16.77 o 
   0   3   9      978.30      958.45     17.27 o 
 -10   4   9      190.77      186.78     16.93 o 
  -9   4   9       21.56       24.66     10.11 o 
  -8   4   9       22.11       18.09      7.84 o 
  -7   4   9       27.77       19.40      6.12 o 
  -6   4   9      132.19      142.47      7.15 o 
  -5   4   9      152.18      154.98      7.18 o 
  -4   4   9       84.11       90.94     12.75 o 
  -3   4   9      442.82      428.51     10.68 o 
  -2   4   9      121.70      121.51      6.20 o 
  -1   4   9       32.81       35.15      4.24 o 
   0   4   9       11.83       10.33      4.73 o 
 -10   5   9       24.10       18.36      9.68 o 
  -9   5   9        4.30        8.27      6.43 o 
  -8   5   9       73.67       76.71     11.49 o 
  -7   5   9      101.23      114.26     13.36 o 
  -6   5   9       43.51       28.34      8.46 o 
  -5   5   9       18.57       14.34      3.85 o 
  -4   5   9       51.40       42.02      3.80 o 
  -3   5   9       22.71       16.49      3.30 o 
  -2   5   9       29.05       33.08      4.14 o 
  -1   5   9      193.63      169.61     11.41 o 
   0   5   9       87.94       76.52      8.57 o 
 -10   6   9        2.27        8.46      8.49 o 
  -9   6   9       41.76       48.07     11.49 o 
  -8   6   9      105.05      114.02     16.52 o 
  -7   6   9      124.12      143.84     14.65 o 
  -6   6   9      277.10      285.90     16.74 o 
  -5   6   9      362.88      418.87     19.41 o 
  -4   6   9      419.09      406.13     19.47 o 
  -3   6   9      192.34      187.86     12.76 o 
  -2   6   9      161.16      160.47     12.06 o 
  -1   6   9       50.97       47.13      8.00 o 
   0   6   9      161.86      171.69     12.57 o 
 -10   7   9       14.69       23.25      9.60 o 
  -9   7   9       54.43       67.46     13.01 o 
  -8   7   9       59.73       59.67     10.44 o 
  -7   7   9       41.68       49.21      9.90 o 
  -6   7   9       63.84       72.70     11.00 o 
  -5   7   9      375.09      419.06     20.82 o 
  -4   7   9      157.62      182.23     14.38 o 
  -3   7   9      178.42      205.59     15.09 o 
  -2   7   9      130.84      137.92     12.22 o 
  -1   7   9       87.09       84.84     10.84 o 
   0   7   9      433.88      483.78     27.25 o 
  -9   8   9       18.39        9.84      7.25 o 
  -8   8   9       12.13       15.68      7.03 o 
  -7   8   9       24.69       22.31      8.22 o 
  -6   8   9       63.29       60.97     10.82 o 
  -5   8   9        7.80        0.84      4.87 o 
  -4   8   9        2.87        7.06      6.65 o 
  -3   8   9       40.94       47.48      7.49 o 
  -2   8   9       68.41       79.76      9.84 o 
  -1   8   9       20.39       24.41      6.11 o 
   0   8   9       15.09       11.19      5.06 o 
  -8   9   9        0.24        5.68      5.70 o 
  -7   9   9        4.90        9.36      8.03 o 
  -6   9   9        9.59       14.49      8.81 o 
  -5   9   9        9.07        9.19      5.57 o 
  -4   9   9       15.91       17.82      6.16 o 
  -3   9   9       32.23       33.28      8.08 o 
  -2   9   9       93.30       86.71     10.92 o 
  -1   9   9       36.62       26.17      7.71 o 
  -6  10   9       16.32       16.90      7.19 o 
  -4  10   9       85.97      100.63     11.92 o 
  -3  10   9       74.15       80.00     11.06 o 
  -1 -10  10       22.30       12.20      5.42 o 
   0 -10  10       74.67       76.36      8.52 o 
   1 -10  10       64.32       60.88      7.49 o 
   2 -10  10       52.43       58.88      7.75 o 
   3 -10  10       27.48       24.04      8.79 o 
   4 -10  10       40.00       49.24     10.95 o 
  -3  -9  10       10.25        7.81      5.20 o 
  -2  -9  10       44.48       42.04      7.38 o 
  -1  -9  10       63.64       72.26      9.17 o 
   0  -9  10        1.93        5.42      3.37 o 
   1  -9  10        9.50       10.85      4.20 o 
   2  -9  10        8.12        7.42      4.56 o 
   3  -9  10        3.76        7.01      3.51 o 
   4  -9  10        1.57        4.62      3.54 o 
   5  -9  10        3.91        2.97      5.92 o 
  -5  -8  10       24.89       25.87      9.03 o 
  -3  -8  10        1.01        1.27      3.49 o 
  -2  -8  10       10.42       10.39      4.75 o 
  -1  -8  10       14.42       12.52      5.64 o 
   0  -8  10       47.72       37.72      6.41 o 
   1  -8  10      182.51      162.79      9.43 o 
   2  -8  10       43.42       46.82      6.82 o 
   3  -8  10       80.76       76.37      7.64 o 
   4  -8  10       24.97       29.84     11.53 o 
   5  -8  10       20.13       16.09      5.84 o 
   6  -8  10       35.44       34.72      9.50 o 
  -6  -7  10       21.84       18.52      9.44 o 
  -5  -7  10        9.78        9.33      8.30 o 
  -4  -7  10       98.14      115.67     15.87 o 
  -3  -7  10      233.79      250.42     21.41 o 
  -2  -7  10      251.01      264.65     19.79 o 
  -1  -7  10      288.28      294.24     12.25 o 
   0  -7  10      224.26      248.78     12.07 o 
   1  -7  10       30.40       28.21      5.20 o 
   2  -7  10       67.00       75.35      6.66 o 
   3  -7  10      193.94      191.29     10.69 o 
   4  -7  10      510.62      521.09     15.70 o 
   5  -7  10      148.34      169.16      9.95 o 
   6  -7  10        7.02        9.53      3.80 o 
   7  -7  10       45.97       44.07      9.46 o 
  -7  -6  10        5.15        9.95      7.08 o 
  -6  -6  10       88.46      124.40     16.95 o 
  -5  -6  10       41.30       55.54     11.46 o 
  -4  -6  10      169.20      199.67     16.47 o 
  -3  -6  10      423.10      430.82     22.93 o 
  -2  -6  10      628.26      681.98     17.79 o 
  -1  -6  10       26.38       34.46      6.70 o 
   0  -6  10        9.69       15.23      4.78 o 
   1  -6  10      135.04      125.39      7.97 o 
   2  -6  10      161.22      167.06     13.94 o 
   3  -6  10      305.83      304.84     11.38 o 
   4  -6  10       59.26       65.93      6.17 o 
   5  -6  10      109.05       95.51      8.00 o 
   6  -6  10       13.10        8.15      4.13 o 
   7  -6  10       13.23       14.98      7.87 o 
  -8  -5  10        1.96        7.00      8.35 o 
  -7  -5  10       58.49       61.38     13.71 o 
  -6  -5  10       49.42       27.74     13.79 o 
  -5  -5  10       22.72       28.52      9.19 o 
  -4  -5  10       12.99        5.73      7.92 o 
  -3  -5  10       37.90       27.63     11.06 o 
  -2  -5  10       65.49       80.03      6.83 o 
  -1  -5  10       12.36       11.82      3.37 o 
   0  -5  10      185.85      181.86      8.44 o 
   1  -5  10       74.03       71.75      6.01 o 
   2  -5  10       81.74       67.18      6.51 o 
   3  -5  10       27.76       31.54      7.16 o 
   4  -5  10        8.73       12.92      4.16 o 
   5  -5  10       12.75       13.15      4.76 o 
   6  -5  10       48.93       48.34      9.36 o 
   7  -5  10        9.52        2.51      4.81 o 
  -8  -4  10       14.08       28.93     10.95 o 
  -7  -4  10        5.15        5.60      6.43 o 
  -6  -4  10       27.89       31.26      9.76 o 
  -5  -4  10      132.31      147.60     14.25 o 
  -4  -4  10      488.31      504.83     12.77 o 
  -3  -4  10       27.81       41.17      4.55 o 
  -2  -4  10      112.16      114.61     10.07 o 
  -1  -4  10      148.05      159.04      7.58 o 
   0  -4  10      412.86      423.75     11.45 o 
   1  -4  10      159.35      160.56      7.45 o 
   2  -4  10       56.36       58.95      5.38 o 
   3  -4  10      672.18      694.64     19.25 o 
   4  -4  10      264.62      240.86     10.16 o 
   5  -4  10      173.59      183.18      9.08 o 
   6  -4  10       53.44       43.91      8.62 o 
  -9  -3  10       45.08       52.05     10.36 o 
  -8  -3  10      177.04      166.82     15.98 o 
  -7  -3  10      122.44      104.82     11.65 o 
  -6  -3  10      194.24      210.50      9.10 o 
  -5  -3  10      224.19      221.78      9.05 o 
  -4  -3  10      803.19      834.51     21.68 o 
  -3  -3  10      327.27      360.36     11.28 o 
  -2  -3  10       77.85       76.57      5.48 o 
  -1  -3  10      845.61      881.29     32.80 o 
   0  -3  10      366.60      371.72      9.93 o 
   1  -3  10     1763.32     1883.59     23.12 o 
   2  -3  10      900.29      965.97     16.21 o 
   3  -3  10      187.57      185.46      8.40 o 
   4  -3  10      125.50      121.33      7.05 o 
   5  -3  10       55.38       64.51      6.11 o 
  -9  -2  10      144.75      138.51     14.55 o 
  -8  -2  10       67.46       52.02     10.46 o 
  -7  -2  10      118.42      122.50      7.92 o 
  -6  -2  10      121.98      130.43     12.76 o 
  -5  -2  10      189.03      178.09      8.03 o 
  -4  -2  10      710.74      708.52     37.93 o 
  -3  -2  10      101.79       97.22      6.63 o 
  -2  -2  10       10.20       10.37      2.13 o 
  -1  -2  10      557.26      557.51     12.14 o 
   0  -2  10     1029.35     1008.33     28.89 o 
   1  -2  10      515.71      511.78     10.72 o 
   2  -2  10       40.66       37.53      3.87 o 
   3  -2  10      274.49      262.24      8.80 o 
   4  -2  10        1.28        4.46      1.87 o 
 -10  -1  10       14.35       24.41      8.33 o 
  -9  -1  10        3.53        3.04      3.81 o 
  -8  -1  10        1.91        0.69      3.10 o 
  -7  -1  10       44.40       38.50      5.44 o 
  -6  -1  10       34.12       35.27      5.32 o 
  -5  -1  10        6.45        8.53      4.12 o 
  -4  -1  10      211.09      193.36      8.35 o 
  -3  -1  10       30.04       27.90      5.35 o 
  -2  -1  10      147.04      136.78      5.43 o 
  -1  -1  10      300.05      287.10      7.81 o 
   0  -1  10      143.82      138.83      5.71 o 
   1  -1  10      151.80      145.79      8.54 o 
   2  -1  10       11.23        5.52      5.14 o 
   3  -1  10       85.61       83.44      9.49 o 
   4  -1  10      204.44      192.86     13.82 o 
 -10   0  10       46.62       37.26      6.64 o 
  -9   0  10       18.19       21.08      5.38 o 
  -8   0  10      135.36      132.79      9.49 o 
  -7   0  10      113.39      119.29      7.72 o 
  -6   0  10      162.62      166.62      9.21 o 
  -5   0  10       28.55       29.13      5.03 o 
  -4   0  10        1.88        2.09      2.39 o 
  -3   0  10      505.36      553.55     13.75 o 
  -2   0  10       83.44       78.35      3.37 o 
  -1   0  10     1340.16     1398.42     24.47 o 
   0   0  10     1524.88     1501.42     31.99 o 
   1   0  10      884.80      864.93     24.04 o 
   2   0  10      430.14      404.00     17.49 o 
   3   0  10      390.10      406.86     19.06 o 
 -10   1  10       20.61       21.60     11.27 o 
  -9   1  10      117.31      112.42      9.22 o 
  -8   1  10      111.28       99.32      7.84 o 
  -7   1  10       87.91       89.94      7.12 o 
  -6   1  10      601.00      622.35     18.79 o 
  -5   1  10      157.85      149.70      9.22 o 
  -4   1  10     1094.48     1137.72     19.77 o 
  -3   1  10      326.07      317.31     10.47 o 
  -2   1  10      675.11      677.54     14.49 o 
  -1   1  10      885.81      987.59     32.24 o 
   0   1  10      924.34      906.06     39.14 o 
   1   1  10     1012.05     1056.01     26.93 o 
   2   1  10       84.53      106.47      9.79 o 
 -10   2  10        4.64        3.18      3.69 o 
  -9   2  10        1.22        1.58      3.38 o 
  -8   2  10       13.28       23.99      7.95 o 
  -7   2  10      409.10      386.10     12.63 o 
  -6   2  10      356.47      327.66     12.52 o 
  -5   2  10      201.81      202.13      9.28 o 
  -4   2  10      484.66      475.34     12.72 o 
  -3   2  10      339.57      335.40     10.03 o 
  -2   2  10       65.27       56.79      5.04 o 
  -1   2  10      140.11      135.99      8.02 o 
   0   2  10       32.78       28.05      4.55 o 
   1   2  10       15.68       31.88      6.33 o 
 -10   3  10        0.70       -1.65      4.41 o 
  -9   3  10       21.96       34.88      9.87 o 
  -8   3  10       11.67       10.72      5.02 o 
  -7   3  10        8.98        4.32      3.78 o 
  -6   3  10        1.50        6.47      4.20 o 
  -5   3  10       49.82       41.20      7.53 o 
  -4   3  10       27.01       24.57      4.02 o 
  -3   3  10       38.23       35.61      4.60 o 
  -2   3  10      229.69      230.06      9.46 o 
  -1   3  10      214.84      210.02      8.71 o 
   0   3  10      102.90      103.03     10.98 o 
 -10   4  10        1.61        4.33      6.43 o 
  -9   4  10       14.03       13.55     10.00 o 
  -8   4  10      347.69      349.06     19.33 o 
  -7   4  10       20.78       15.43      8.54 o 
  -6   4  10       52.04       57.75      5.52 o 
  -5   4  10      395.28      380.01     12.83 o 
  -4   4  10      333.64      335.43     10.43 o 
  -3   4  10      593.65      608.66     40.30 o 
  -2   4  10      382.63      408.00     16.09 o 
  -1   4  10     1123.65     1207.29     21.79 o 
   0   4  10       23.01       22.55      5.06 o 
 -10   5  10       57.95       41.53     10.63 o 
  -9   5  10       64.46       46.40      9.98 o 
  -8   5  10      114.41      107.26     13.92 o 
  -7   5  10       87.22       76.49     13.06 o 
  -6   5  10      250.82      246.58     17.57 o 
  -5   5  10      141.39      138.70     12.41 o 
  -4   5  10      404.50      443.80     11.35 o 
  -3   5  10      345.53      386.65     12.80 o 
  -2   5  10      305.58      324.36     11.68 o 
  -1   5  10      176.84      191.99     12.92 o 
   0   5  10      105.79      105.07     10.54 o 
 -10   6  10        7.58        6.57      6.33 o 
  -9   6  10       67.97       60.24     11.65 o 
  -8   6  10      210.32      227.87     20.44 o 
  -7   6  10       40.21       40.91     10.98 o 
  -6   6  10       20.95       25.06      8.00 o 
  -5   6  10       27.98       27.04      7.95 o 
  -4   6  10       12.53       10.84      7.57 o 
  -3   6  10        0.85        4.57      2.92 o 
  -2   6  10        2.64        2.78      5.33 o 
  -1   6  10      125.15      112.58     12.63 o 
   0   6  10       86.53       74.00      9.11 o 
  -9   7  10        7.69        2.41      7.27 o 
  -8   7  10        7.03        3.43      5.84 o 
  -7   7  10       11.16        5.03      5.79 o 
  -6   7  10        9.31        8.03      6.25 o 
  -5   7  10      152.29      173.47     17.06 o 
  -4   7  10       10.51       14.82      5.11 o 
  -3   7  10       30.90       29.01      8.46 o 
  -2   7  10       10.32        5.89      2.62 o 
  -1   7  10       63.07       81.73     10.63 o 
   0   7  10      132.40      127.32     11.79 o 
  -8   8  10       17.02       14.84      7.08 o 
  -7   8  10       32.78       24.06      8.95 o 
  -6   8  10       37.15       42.99      9.03 o 
  -5   8  10       29.58       42.91      9.65 o 
  -4   8  10       27.29       37.18      9.36 o 
  -3   8  10      274.19      330.67     18.98 o 
  -2   8  10      176.07      197.83     14.68 o 
  -1   8  10       51.89       62.24      9.06 o 
  -7   9  10       24.40       22.25      7.16 o 
  -6   9  10       57.18       53.70     10.63 o 
  -5   9  10      103.42       86.06     11.84 o 
  -4   9  10       93.56       91.98     12.49 o 
  -3   9  10       22.47       24.55      6.65 o 
  -2   9  10        6.67        8.49      4.49 o 
  -1   9  10      144.75      148.76     13.25 o 
  -5  10  10       20.46       31.69      9.36 o 
  -4  10  10        0.16        3.06      5.14 o 
  -3  10  10        2.84        2.27      3.60 o 
   0 -10  11        5.01        3.51      3.38 o 
   1 -10  11        3.89        3.63      2.38 o 
   2 -10  11        8.36       10.65      3.33 o 
  -3  -9  11       67.01       76.65      9.52 o 
  -2  -9  11       96.51       83.30     18.12 o 
  -1  -9  11       30.71       23.50      7.45 o 
   0  -9  11       23.28       20.43      6.17 o 
   1  -9  11       52.82       58.43      8.19 o 
   2  -9  11       22.31       28.65      6.58 o 
   3  -9  11       57.00       53.65      6.28 o 
   4  -9  11       50.34       54.84      6.92 o 
   5  -9  11       89.98       93.96     13.41 o 
  -4  -8  11       16.44       28.58     10.92 o 
  -3  -8  11       67.22       63.14      8.89 o 
  -2  -8  11      191.15      182.31     11.35 o 
  -1  -8  11      263.11      273.75     13.40 o 
   0  -8  11       88.67       94.83      8.67 o 
   1  -8  11       10.32        9.22      4.08 o 
   2  -8  11       43.57       48.66      7.05 o 
   3  -8  11       10.33        5.30      5.73 o 
   4  -8  11       92.93       88.20      7.60 o 
   5  -8  11       28.75       32.19      8.67 o 
   6  -8  11       20.36       14.64      5.63 o 
  -5  -7  11        8.54        7.08      8.27 o 
  -4  -7  11        9.34        4.49      7.79 o 
  -3  -7  11      100.04      103.30      9.60 o 
  -2  -7  11       51.45       55.94      7.56 o 
  -1  -7  11       98.12      101.42      9.35 o 
   0  -7  11       13.12       10.98      5.09 o 
   1  -7  11       14.37        8.40      3.41 o 
   2  -7  11       39.04       34.93      5.95 o 
   3  -7  11       10.66        5.56      4.72 o 
   4  -7  11       10.47       16.09      6.95 o 
   5  -7  11       15.65       11.30      4.17 o 
   6  -7  11        2.95        1.89      2.85 o 
  -6  -6  11       11.78       11.82      7.57 o 
  -5  -6  11        1.12        8.46      7.22 o 
  -4  -6  11       24.92       26.96      9.73 o 
  -3  -6  11       36.94       48.67     10.36 o 
  -2  -6  11       16.52       16.90      5.19 o 
  -1  -6  11      197.02      198.74     10.42 o 
   0  -6  11       38.37       37.06      5.24 o 
   1  -6  11       10.65       10.44      5.76 o 
   2  -6  11       70.94       75.65      7.35 o 
   3  -6  11       74.36       67.08      6.58 o 
   4  -6  11      165.94      167.17      9.36 o 
   5  -6  11       82.49       80.58      7.64 o 
   6  -6  11       51.30       52.02      6.74 o 
   7  -6  11       15.81       25.36      7.46 o 
  -7  -5  11       34.66       38.77     12.73 o 
  -6  -5  11       45.25       46.99     10.65 o 
  -5  -5  11      215.97      253.83     21.93 o 
  -4  -5  11      358.25      326.53     24.31 o 
  -3  -5  11      411.36      454.26     24.69 o 
  -2  -5  11      294.75      308.66     11.91 o 
  -1  -5  11        0.10        1.02      2.96 o 
   0  -5  11      146.50      161.17      8.16 o 
   1  -5  11      127.31      128.43      7.54 o 
   2  -5  11      719.03      750.67     19.75 o 
   3  -5  11      535.26      542.44     14.93 o 
   4  -5  11       57.59       61.23      6.15 o 
   5  -5  11       31.95       30.90      6.18 o 
   6  -5  11       73.67       71.68      9.41 o 
  -8  -4  11       39.60       35.66     10.65 o 
  -7  -4  11       89.21       82.38     12.28 o 
  -6  -4  11      119.80      118.80     13.79 o 
  -5  -4  11      608.05      600.26     36.50 o 
  -4  -4  11      563.19      562.77     14.35 o 
  -3  -4  11       97.75      124.05     13.55 o 
  -2  -4  11        8.24       10.30      3.79 o 
  -1  -4  11       58.99       62.75      5.69 o 
   0  -4  11      281.94      273.16     11.12 o 
   1  -4  11      428.60      401.88     13.49 o 
   2  -4  11      111.66      106.16      6.53 o 
   3  -4  11      205.30      190.69      8.87 o 
   4  -4  11      190.00      189.55      9.44 o 
   5  -4  11        0.01        7.49      3.63 o 
  -8  -3  11       18.22       18.36      9.90 o 
  -7  -3  11       35.75       33.01     11.14 o 
  -6  -3  11       34.92       35.04      9.73 o 
  -5  -3  11       11.26        6.96      2.80 o 
  -4  -3  11      117.90      123.05      7.39 o 
  -3  -3  11      369.73      370.07     13.24 o 
  -2  -3  11        5.20        5.41      2.73 o 
  -1  -3  11       57.76       59.71      6.95 o 
   0  -3  11      208.25      199.01      8.05 o 
   1  -3  11       52.05       52.30      4.94 o 
   2  -3  11      123.06      111.41      6.77 o 
   3  -3  11      128.23      118.85      6.64 o 
   4  -3  11       27.27       28.99      4.43 o 
   5  -3  11       69.29       66.49     11.09 o 
  -9  -2  11       41.35       36.58     12.79 o 
  -8  -2  11        7.79        3.41      5.89 o 
  -7  -2  11       72.17       62.81      8.61 o 
  -6  -2  11      207.02      205.56      9.39 o 
  -5  -2  11       77.92       73.52      6.50 o 
  -4  -2  11        8.15        6.31      3.03 o 
  -3  -2  11       39.79       40.20      5.03 o 
  -2  -2  11      535.05      545.01     14.90 o 
  -1  -2  11       49.65       45.63      5.30 o 
   0  -2  11        2.96        0.81      1.87 o 
   1  -2  11     1045.91     1076.21     15.53 o 
   2  -2  11      829.28      870.83     19.39 o 
   3  -2  11      254.80      250.04      8.89 o 
   4  -2  11       43.12       37.34      9.84 o 
  -9  -1  11       51.77       46.84      6.44 o 
  -8  -1  11      134.81      134.82     11.87 o 
  -7  -1  11      117.52      123.31      8.73 o 
  -6  -1  11      533.10      506.90     14.39 o 
  -5  -1  11     1119.77     1214.56     25.31 o 
  -4  -1  11       75.92       78.91      6.05 o 
  -3  -1  11        0.40        3.03      2.47 o 
  -2  -1  11       17.66       14.16      2.89 o 
  -1  -1  11      994.71     1029.29     11.95 o 
   0  -1  11     2024.23     2147.19     17.36 o 
   1  -1  11      492.65      522.00     15.48 o 
   2  -1  11      906.48      916.82     28.96 o 
   3  -1  11      167.29      166.55     13.14 o 
   4  -1  11      205.01      206.78     15.09 o 
 -10   0  11       28.18       29.29      8.23 o 
  -9   0  11       63.01       70.25      7.36 o 
  -8   0  11      176.52      206.15     11.49 o 
  -7   0  11      295.22      319.02     15.16 o 
  -6   0  11      269.25      243.61     10.65 o 
  -5   0  11       56.33       44.79      6.38 o 
  -4   0  11       55.44       54.23      6.80 o 
  -3   0  11      146.49      140.02      7.75 o 
  -2   0  11     1815.46     1879.76     27.47 o 
  -1   0  11      697.05      686.05     18.74 o 
   0   0  11      231.17      213.95     12.79 o 
   1   0  11       74.34       68.22      8.76 o 
   2   0  11      118.00      111.31     10.27 o 
   3   0  11        0.16       10.71      5.65 o 
 -10   1  11       10.41       13.30      5.48 o 
  -9   1  11       11.40        9.54      4.74 o 
  -8   1  11       11.56       12.88      4.56 o 
  -7   1  11       22.74       16.68      4.87 o 
  -6   1  11       27.30       30.88      5.64 o 
  -5   1  11      190.74      186.77     18.05 o 
  -4   1  11       77.68       85.05      6.75 o 
  -3   1  11       17.88       17.36      4.77 o 
  -2   1  11      132.51      125.00      7.11 o 
  -1   1  11       34.67       29.50      4.22 o 
   0   1  11       25.50       22.85      4.06 o 
   1   1  11       15.10       16.63      5.79 o 
   2   1  11       66.04       61.10      8.41 o 
 -10   2  11       24.22       23.36     10.98 o 
  -9   2  11      120.51      123.65      8.58 o 
  -8   2  11       10.53        4.74      3.45 o 
  -7   2  11      155.59      164.76      9.53 o 
  -6   2  11      134.04      119.43      7.55 o 
  -5   2  11       59.23       70.61      6.67 o 
  -4   2  11      248.48      242.42      9.61 o 
  -3   2  11      457.11      461.86     12.81 o 
  -2   2  11     1469.73     1450.32     44.18 o 
  -1   2  11      857.57      846.37     17.14 o 
   0   2  11      470.11      484.88     15.26 o 
   1   2  11        9.40        5.43      2.03 o 
 -10   3  11      124.34      146.54     13.92 o 
  -9   3  11       96.47      113.29     12.60 o 
  -8   3  11      133.72      135.45      9.32 o 
  -7   3  11       25.00       27.61      5.60 o 
  -6   3  11       46.91       56.55      5.70 o 
  -5   3  11      189.90      206.61     20.74 o 
  -4   3  11      326.04      318.39     12.03 o 
  -3   3  11      806.48      813.59     22.40 o 
  -2   3  11     1530.30     1528.53     26.11 o 
  -1   3  11     1165.92     1157.71     21.93 o 
   0   3  11       26.66       31.39      5.10 o 
 -10   4  11       35.98       29.20      8.98 o 
  -9   4  11       71.35       67.59     11.52 o 
  -8   4  11       66.94       80.09     13.03 o 
  -7   4  11       43.95       55.37     10.25 o 
  -6   4  11       36.74       41.84      5.57 o 
  -5   4  11      246.84      242.15      9.34 o 
  -4   4  11      148.59      131.24      8.95 o 
  -3   4  11       96.72       88.32      6.69 o 
  -2   4  11       67.50       67.63      6.48 o 
  -1   4  11        6.85        3.48      3.37 o 
   0   4  11      332.24      333.81     16.71 o 
 -10   5  11        1.37        4.27      6.73 o 
  -9   5  11        2.51       -1.03      6.25 o 
  -8   5  11       15.80       21.52      6.92 o 
  -7   5  11       13.43        3.51      7.46 o 
  -6   5  11        4.66        1.03      7.11 o 
  -5   5  11        6.77        2.60      3.87 o 
  -4   5  11      272.38      242.87     11.21 o 
  -3   5  11       27.27       18.56      3.62 o 
  -2   5  11       41.44       41.59      5.53 o 
  -1   5  11      115.49      101.58     11.76 o 
   0   5  11       35.56       40.50      8.38 o 
  -9   6  11       14.86       28.58     10.52 o 
  -8   6  11       14.00       12.46      7.44 o 
  -7   6  11       41.57       21.66      7.08 o 
  -6   6  11      212.06      204.73     16.06 o 
  -5   6  11      402.03      412.46     26.85 o 
  -4   6  11      183.02      168.96     15.63 o 
  -3   6  11      100.61       88.93     11.33 o 
  -2   6  11       67.25       76.57     10.71 o 
  -1   6  11       18.22       30.04      8.22 o 
   0   6  11      204.67      245.72     16.87 o 
  -9   7  11       63.16       72.03     12.79 o 
  -8   7  11       22.71       28.09      9.60 o 
  -7   7  11       99.47       97.12     12.71 o 
  -6   7  11      175.26      168.31     16.57 o 
  -5   7  11      172.22      175.10     15.11 o 
  -4   7  11      112.40      125.56     12.82 o 
  -3   7  11      172.88      177.26     14.68 o 
  -2   7  11       69.72       60.13      9.49 o 
  -1   7  11       21.04       31.44      8.00 o 
  -8   8  11       10.20        8.03      6.57 o 
  -7   8  11        4.84       -1.16      5.22 o 
  -6   8  11        2.03        9.06      5.70 o 
  -5   8  11       42.20       64.27     10.60 o 
  -4   8  11       81.17       70.08     11.90 o 
  -3   8  11       53.54       44.15     10.36 o 
  -2   8  11       20.71       23.31      7.65 o 
  -1   8  11        5.41        6.08      2.89 o 
  -6   9  11        0.90        2.08      5.00 o 
  -5   9  11        3.75        1.49      5.14 o 
  -4   9  11        3.58        4.87      4.24 o 
  -3   9  11       46.09       49.21     11.19 o 
  -2   9  11       21.08       17.60      8.41 o 
  -1   9  11       58.62       61.21      9.87 o 
  -2  -9  12        8.87        6.59      4.83 o 
  -1  -9  12       23.19       18.01      4.80 o 
   0  -9  12        7.44        4.42      3.51 o 
   1  -9  12        5.04        5.70      3.56 o 
   2  -9  12       27.71       28.57      5.38 o 
   3  -9  12       15.42       11.68      3.86 o 
  -4  -8  12        6.47        7.81      4.05 o 
  -3  -8  12       24.88       25.10      7.08 o 
  -2  -8  12       12.69       17.39      9.57 o 
  -1  -8  12        6.29        4.10      4.33 o 
   0  -8  12       19.25       13.28      3.94 o 
   1  -8  12       11.29       10.15      3.24 o 
   2  -8  12       11.88        6.98      3.78 o 
   3  -8  12        8.09        9.81      5.04 o 
   4  -8  12       46.16       46.74      6.47 o 
   5  -8  12       12.30        7.95      5.81 o 
  -5  -7  12       32.68       56.81     13.95 o 
  -4  -7  12       47.07       52.48     14.41 o 
  -3  -7  12       97.29       93.43      9.24 o 
  -2  -7  12       66.54       63.24      7.82 o 
  -1  -7  12      200.27      194.15     11.75 o 
   0  -7  12       50.39       68.52      7.71 o 
   1  -7  12      278.74      303.82     13.42 o 
   2  -7  12      110.82      118.25      8.97 o 
   3  -7  12       93.96      104.81      8.30 o 
   4  -7  12       39.89       45.95      8.10 o 
   5  -7  12       17.22       33.46     14.09 o 
   6  -7  12       38.79       42.87      6.10 o 
  -6  -6  12       86.17       98.04     14.09 o 
  -5  -6  12       61.74       62.13     12.55 o 
  -4  -6  12      121.80      138.65     15.95 o 
  -3  -6  12      214.81      197.29     16.02 o 
  -2  -6  12      146.98      145.95     10.07 o 
  -1  -6  12       36.48       35.30      5.64 o 
   0  -6  12      234.10      239.97     12.94 o 
   1  -6  12      164.84      174.13     14.99 o 
   2  -6  12      157.32      154.59     10.24 o 
   3  -6  12       61.18       62.39      9.57 o 
   4  -6  12       22.81       13.58      5.38 o 
   5  -6  12       18.77       20.02      4.39 o 
   6  -6  12       10.34        9.62      4.05 o 
  -7  -5  12        2.00       -3.33      7.06 o 
  -6  -5  12       32.28       32.20     13.63 o 
  -5  -5  12       43.85       55.29     13.49 o 
  -4  -5  12       36.99       43.04     12.38 o 
  -3  -5  12       61.47       62.51      7.71 o 
  -2  -5  12       67.14       78.37     14.41 o 
  -1  -5  12        7.42        8.68      2.44 o 
   0  -5  12       22.67       17.22      4.46 o 
   1  -5  12        3.18        1.13      2.94 o 
   2  -5  12       15.01       16.97      5.28 o 
   3  -5  12       51.42       53.09     12.18 o 
   4  -5  12        3.39        3.29      3.26 o 
   5  -5  12       11.19        9.23      3.88 o 
   6  -5  12       11.15        0.65      4.19 o 
  -7  -4  12        1.10        3.76      6.79 o 
  -6  -4  12        1.92        6.73      6.43 o 
  -5  -4  12      131.01      120.45     13.65 o 
  -4  -4  12       18.47       21.41      5.11 o 
  -3  -4  12      131.27      131.70     17.41 o 
  -2  -4  12       59.87       46.67      5.72 o 
  -1  -4  12       17.46       17.87      5.34 o 
   0  -4  12      139.01      125.64      7.13 o 
   1  -4  12       91.85       96.42      6.95 o 
   2  -4  12      255.92      237.85     13.80 o 
   3  -4  12       40.26       44.29      6.06 o 
   4  -4  12       23.34       23.00      4.70 o 
   5  -4  12       39.85       51.53      6.43 o 
  -8  -3  12        8.92       13.17      6.89 o 
  -7  -3  12       54.89       42.23     10.49 o 
  -6  -3  12      136.60      141.41     14.79 o 
  -5  -3  12      379.25      394.87     20.35 o 
  -4  -3  12      511.36      573.20     23.85 o 
  -3  -3  12      310.07      343.11     14.71 o 
  -2  -3  12      314.30      343.94     17.68 o 
  -1  -3  12      125.77      129.86     10.75 o 
   0  -3  12      267.45      286.13     18.37 o 
   1  -3  12      372.79      402.16     11.03 o 
   2  -3  12       47.43       54.15      5.14 o 
   3  -3  12      125.22      125.34      7.32 o 
   4  -3  12      264.73      259.48     18.03 o 
   5  -3  12      594.56      608.40     26.69 o 
  -9  -2  12       39.72       46.26     11.92 o 
  -8  -2  12       57.09       62.13     11.17 o 
  -7  -2  12       95.96       84.88      6.80 o 
  -6  -2  12      240.55      230.86     11.13 o 
  -5  -2  12      238.21      255.86     13.40 o 
  -4  -2  12      149.20      181.59      9.53 o 
  -3  -2  12      305.11      319.16     12.61 o 
  -2  -2  12      207.36      203.42      6.83 o 
  -1  -2  12      766.53      774.70     19.23 o 
   0  -2  12        0.67        1.21      1.99 o 
   1  -2  12       29.77       36.83      8.90 o 
   2  -2  12      590.69      592.83     23.04 o 
   3  -2  12      178.38      185.32     14.30 o 
   4  -2  12       61.41       49.88      9.14 o 
  -9  -1  12       30.96       19.03      7.89 o 
  -8  -1  12       24.98       25.91      7.52 o 
  -7  -1  12        1.38       -1.14      3.00 o 
  -6  -1  12       44.96       54.71      6.69 o 
  -5  -1  12      113.80      109.37     11.36 o 
  -4  -1  12       10.34       10.53      5.98 o 
  -3  -1  12      177.57      164.27      8.28 o 
  -2  -1  12       46.37       35.66      7.26 o 
  -1  -1  12       90.43       80.90      9.11 o 
   0  -1  12      571.95      527.12     22.50 o 
   1  -1  12      177.69      183.59     13.11 o 
   2  -1  12        4.56        6.03      5.62 o 
   3  -1  12      233.41      268.27     17.36 o 
   4  -1  12      172.92      173.50     21.85 o 
  -9   0  12        0.60        3.23      3.31 o 
  -8   0  12       12.62       15.25      5.19 o 
  -7   0  12       58.99       67.20     13.01 o 
  -6   0  12      365.14      378.55     13.04 o 
  -5   0  12       41.19       34.37      6.16 o 
  -4   0  12      216.30      213.35     10.36 o 
  -3   0  12      127.39      111.97      7.61 o 
  -2   0  12       20.16       21.24      4.91 o 
  -1   0  12      151.43      140.71     10.30 o 
   0   0  12      727.19      748.67     25.60 o 
   1   0  12      403.53      380.20     19.79 o 
   2   0  12       44.83       52.21      9.19 o 
   3   0  12      109.87      115.67     11.76 o 
  -9   1  12       32.74       36.04      7.03 o 
  -8   1  12      202.25      210.18     10.49 o 
  -7   1  12      908.65      997.50     21.60 o 
  -6   1  12      197.53      224.67     10.55 o 
  -5   1  12        7.35       16.67      5.28 o 
  -4   1  12       65.66       59.99      6.35 o 
  -3   1  12      347.88      353.96     13.29 o 
  -2   1  12     1541.90     1628.63     40.26 o 
  -1   1  12      622.54      644.40     16.23 o 
   0   1  12     1009.18     1037.78     37.20 o 
   1   1  12      276.67      274.32     15.06 o 
   2   1  12      255.57      229.85     14.28 o 
  -9   2  12      124.18      127.43      9.75 o 
  -8   2  12       96.62      103.37      8.61 o 
  -7   2  12       18.70       23.34      7.21 o 
  -6   2  12       57.55       69.24      6.86 o 
  -5   2  12      161.45      158.61      8.53 o 
  -4   2  12      628.27      659.62     16.00 o 
  -3   2  12      175.40      178.54      9.13 o 
  -2   2  12      120.77      137.65      8.19 o 
  -1   2  12       41.16       39.79      8.06 o 
   0   2  12       77.19       71.57      9.08 o 
   1   2  12      468.48      480.89     20.71 o 
  -9   3  12        3.39        6.06      5.84 o 
  -8   3  12       36.61       25.70      5.24 o 
  -7   3  12       38.24       31.78      5.59 o 
  -6   3  12      123.52      120.52      8.33 o 
  -5   3  12       23.82       26.04      5.10 o 
  -4   3  12        2.12        8.42      4.01 o 
  -3   3  12       19.29       18.83      4.28 o 
  -2   3  12        4.04       -0.69      3.23 o 
  -1   3  12       83.74       85.36      6.59 o 
   0   3  12        4.07        3.54      2.33 o 
  -9   4  12       30.39       32.28     10.41 o 
  -8   4  12       26.59       29.20     11.90 o 
  -7   4  12       46.28       47.32      9.73 o 
  -6   4  12       93.58      104.02      7.37 o 
  -5   4  12        9.51        6.16      2.76 o 
  -4   4  12      213.98      217.68      9.84 o 
  -3   4  12      292.35      271.33     15.75 o 
  -2   4  12      345.11      315.88     11.52 o 
  -1   4  12       38.34       30.71      4.26 o 
  -9   5  12       68.83       71.19     13.82 o 
  -8   5  12       87.81      109.12     13.44 o 
  -7   5  12       27.29       45.18     11.44 o 
  -6   5  12       97.91      128.92     16.74 o 
  -5   5  12      249.51      264.21     21.12 o 
  -4   5  12      364.39      370.90     24.74 o 
  -3   5  12      564.14      599.77     33.91 o 
  -2   5  12      136.25      133.92      7.71 o 
  -1   5  12      120.49      119.18     13.25 o 
  -9   6  12       14.64        6.62      6.49 o 
  -8   6  12        4.42        8.81      6.84 o 
  -7   6  12      117.50      126.48     15.49 o 
  -6   6  12      161.38      158.76     14.52 o 
  -5   6  12        7.47        8.35      4.60 o 
  -4   6  12       30.78       48.53      9.84 o 
  -3   6  12       56.59       60.13      9.54 o 
  -2   6  12       94.46       93.60     11.03 o 
  -1   6  12       14.38       18.12      7.14 o 
  -8   7  12       12.68        9.00      7.19 o 
  -7   7  12        0.98        4.46      5.87 o 
  -6   7  12       26.67       22.50      9.17 o 
  -5   7  12       26.48       22.14      8.81 o 
  -4   7  12        6.09        6.27      6.92 o 
  -3   7  12       31.17       31.31      8.44 o 
  -2   7  12        7.84        3.41      4.16 o 
  -1   7  12        4.03        6.49      7.08 o 
  -6   8  12       56.71       68.65     10.95 o 
  -5   8  12       72.29       56.97     10.44 o 
  -4   8  12       57.21       57.02     11.68 o 
  -3   8  12       32.98       31.66      8.81 o 
  -2   8  12       11.61        8.33      6.22 o 
  -1   8  12      277.97      278.95     19.39 o 
  -5   9  12       15.54       11.03      5.62 o 
  -4   9  12       51.93       76.33     11.87 o 
  -3   9  12       39.67       56.48     12.09 o 
  -3  -8  13       82.45       92.53     11.25 o 
  -2  -8  13       68.01       66.93      8.22 o 
  -1  -8  13       33.21       37.04     12.78 o 
   0  -8  13       14.89       19.90     12.28 o 
   1  -8  13      115.15      105.97     11.48 o 
   2  -8  13      108.40      117.34     15.30 o 
   3  -8  13       42.68       39.99      6.44 o 
  -4  -7  13       17.47       11.61      4.86 o 
  -3  -7  13       44.57       46.04      7.81 o 
  -2  -7  13       56.05       79.21      8.90 o 
  -1  -7  13        1.76        2.11      3.29 o 
   0  -7  13       52.71       48.86      6.88 o 
   1  -7  13       17.51       16.21      4.70 o 
   2  -7  13       23.94       24.50      5.27 o 
   3  -7  13       15.87       20.20      5.76 o 
   4  -7  13        8.36        5.79      3.85 o 
   5  -7  13        6.06        2.89      3.00 o 
  -5  -6  13        0.26        8.62      5.81 o 
  -4  -6  13       72.29       71.14     10.40 o 
  -3  -6  13        1.72        1.41      2.68 o 
  -2  -6  13       25.76       21.11      7.73 o 
  -1  -6  13        3.23        3.16      2.98 o 
   0  -6  13       39.58       34.08      4.98 o 
   1  -6  13       61.94       36.69      5.60 o 
   2  -6  13       96.20       91.95      7.87 o 
   3  -6  13       98.63       92.50     12.98 o 
   4  -6  13       22.37       22.07      4.66 o 
   5  -6  13       27.48       26.52      9.44 o 
  -6  -5  13       53.31       51.97     13.55 o 
  -5  -5  13       79.94       80.90     16.55 o 
  -4  -5  13      173.95      195.00     17.55 o 
  -3  -5  13      191.94      240.46     11.63 o 
  -2  -5  13       90.07       97.85      7.52 o 
  -1  -5  13      146.97      135.95      9.20 o 
   0  -5  13      168.94      172.65     10.70 o 
   1  -5  13      135.43      131.88      8.19 o 
   2  -5  13      136.86      146.40     13.83 o 
   3  -5  13      131.87      124.48      8.10 o 
   4  -5  13      135.34      133.78     14.55 o 
   5  -5  13       46.50       38.10      9.17 o 
  -7  -4  13       81.24       68.92     12.90 o 
  -6  -4  13       67.50       66.08     12.79 o 
  -5  -4  13       89.98       87.20     12.63 o 
  -4  -4  13      267.84      271.00     19.06 o 
  -3  -4  13      152.30      163.95     13.94 o 
  -2  -4  13      403.36      439.39     24.16 o 
  -1  -4  13      103.76      127.00      9.22 o 
   0  -4  13      240.42      252.58      9.85 o 
   1  -4  13       89.13       99.80     11.22 o 
   2  -4  13        6.33        5.92      5.27 o 
   3  -4  13       66.13       48.83     10.57 o 
   4  -4  13       47.32       55.56     10.63 o 
   5  -4  13      239.96      236.07     18.17 o 
  -8  -3  13        1.80        8.22      6.71 o 
  -7  -3  13       64.06       74.84     13.63 o 
  -6  -3  13       38.63       56.83     12.57 o 
  -5  -3  13       41.18       40.20      5.99 o 
  -4  -3  13       95.18       69.94      6.63 o 
  -3  -3  13       10.02        4.64      2.68 o 
  -2  -3  13        5.30       10.30      6.08 o 
  -1  -3  13       10.83        9.11      6.84 o 
   0  -3  13       11.02       10.33      8.08 o 
   1  -3  13       21.81       18.60      7.35 o 
   2  -3  13        5.18        2.19      5.79 o 
   3  -3  13        3.31        4.14      5.19 o 
   4  -3  13       23.28       28.12      9.11 o 
   5  -3  13       13.42       15.17      7.35 o 
  -8  -2  13        8.78        7.46      7.08 o 
  -7  -2  13       18.74        9.25      4.64 o 
  -6  -2  13        8.57        4.62      2.55 o 
  -5  -2  13       11.50       13.00      5.41 o 
  -4  -2  13       17.21       11.64      3.71 o 
  -3  -2  13       28.97       33.01      4.76 o 
  -2  -2  13      185.21      175.80      8.88 o 
  -1  -2  13      577.74      598.48     23.01 o 
   0  -2  13      286.40      294.68     17.71 o 
   1  -2  13       88.58       95.66     11.60 o 
   2  -2  13       13.17       -2.54      6.87 o 
   3  -2  13       49.20       58.10     11.00 o 
   4  -2  13      189.41      182.21     14.68 o 
  -8  -1  13       60.31       63.53      6.98 o 
  -7  -1  13      185.64      203.92     12.68 o 
  -6  -1  13      554.08      590.93     17.32 o 
  -5  -1  13       73.64       86.42      7.23 o 
  -4  -1  13      222.96      232.39     10.56 o 
  -3  -1  13       33.70       38.45      6.48 o 
  -2  -1  13      179.65      182.31      9.43 o 
  -1  -1  13      574.64      607.43     22.82 o 
   0  -1  13      175.80      168.85     12.71 o 
   1  -1  13      459.85      459.10     20.36 o 
   2  -1  13      339.40      354.17     19.85 o 
   3  -1  13      447.16      472.91     24.17 o 
   4  -1  13      300.04      291.49     19.93 o 
  -9   0  13       33.36       31.79      6.33 o 
  -8   0  13      129.58      119.80      9.96 o 
  -7   0  13      317.69      300.60     13.54 o 
  -6   0  13      177.95      189.77     18.40 o 
  -5   0  13      249.83      267.84     11.58 o 
  -4   0  13      113.34      107.38      8.20 o 
  -3   0  13      197.90      207.42     14.91 o 
  -2   0  13       12.12        9.54      4.41 o 
  -1   0  13        0.65        1.44      3.32 o 
   0   0  13      354.88      402.83     19.47 o 
   1   0  13      519.45      507.66     21.20 o 
   2   0  13      287.50      298.55     20.55 o 
   3   0  13      143.38      149.00     13.09 o 
  -9   1  13        2.07        0.72      3.34 o 
  -8   1  13        4.75       16.15      5.41 o 
  -7   1  13       13.76       13.23      5.86 o 
  -6   1  13       69.06       60.62      6.56 o 
  -5   1  13        2.44       11.10      4.83 o 
  -4   1  13       19.12       11.64      4.29 o 
  -3   1  13       15.61       16.95      5.68 o 
  -2   1  13      150.85      121.64      8.56 o 
  -1   1  13       13.88       13.11      4.82 o 
   0   1  13       91.70       78.49     10.00 o 
   1   1  13       23.44       25.60      8.08 o 
   2   1  13       44.81       48.07     10.68 o 
  -9   2  13       41.96       40.05      7.01 o 
  -8   2  13      129.14      132.50      9.26 o 
  -7   2  13        0.60        3.98      3.43 o 
  -6   2  13        3.01        5.22      3.49 o 
  -5   2  13      188.42      209.49     10.01 o 
  -4   2  13       30.95       38.62      5.38 o 
  -3   2  13      179.81      195.51      9.62 o 
  -2   2  13      224.52      221.55     10.77 o 
  -1   2  13      310.95      329.79     12.68 o 
   0   2  13        8.78        0.76      5.00 o 
   1   2  13      122.44      127.75     13.74 o 
  -9   3  13      121.07      116.94     13.49 o 
  -8   3  13      104.20      101.77     13.60 o 
  -7   3  13       67.07       69.52      6.83 o 
  -6   3  13        2.28        6.57      2.96 o 
  -5   3  13       83.19       93.80     10.49 o 
  -4   3  13      692.36      725.09     32.67 o 
  -3   3  13      309.90      326.74     12.50 o 
  -2   3  13      285.28      297.83     12.05 o 
  -1   3  13      177.19      176.99      9.48 o 
   0   3  13      451.82      465.13     26.63 o 
  -9   4  13       60.54       55.64     11.87 o 
  -8   4  13       92.98       93.90     13.09 o 
  -7   4  13       49.65       43.94     10.19 o 
  -6   4  13       81.79       74.89     11.25 o 
  -5   4  13        3.92        2.09      2.66 o 
  -4   4  13        4.20       -0.41      2.84 o 
  -3   4  13      119.00      124.73     17.63 o 
  -2   4  13      226.35      234.32     12.17 o 
  -1   4  13      727.32      752.78     29.44 o 
  -8   5  13       11.02       20.79      9.71 o 
  -7   5  13        2.07       -1.32      5.08 o 
  -6   5  13       17.80       17.03      7.87 o 
  -5   5  13       21.10       34.01     10.00 o 
  -4   5  13       20.76       15.68      7.68 o 
  -3   5  13        5.90        7.11      2.79 o 
  -2   5  13        9.23        3.27      2.78 o 
  -1   5  13       25.16       16.60      9.33 o 
  -8   6  13        3.73       19.79      9.27 o 
  -7   6  13        7.86        4.73      5.30 o 
  -6   6  13       28.03       35.53      9.81 o 
  -5   6  13       73.65       84.38     17.71 o 
  -4   6  13      151.92      169.71     19.90 o 
  -3   6  13      230.73      260.99     18.82 o 
  -2   6  13       88.84      104.34     11.82 o 
  -1   6  13       73.48       77.25     10.68 o 
  -7   7  13       31.92       47.18     11.19 o 
  -6   7  13       44.05       41.75      9.08 o 
  -5   7  13      222.66      240.12     18.85 o 
  -4   7  13      209.25      226.52     17.25 o 
  -3   7  13       67.49       67.51     11.36 o 
  -2   7  13        4.71       10.33      8.08 o 
  -1   7  13       79.09       93.20     11.73 o 
  -6   8  13        8.89       10.44      5.89 o 
  -5   8  13       18.46        3.79      6.38 o 
  -4   8  13       39.14       48.88     10.52 o 
  -3   8  13        5.69        2.33      5.16 o 
  -2   8  13       36.80       45.42     10.98 o 
  -1  -8  14       11.97        4.03      3.15 o 
   0  -8  14        5.26       11.48      4.51 o 
   1  -8  14       10.37       11.61      6.35 o 
  -3  -7  14       39.40       48.61      9.74 o 
  -2  -7  14       33.65       23.96     16.37 o 
  -1  -7  14       40.08       53.37     12.21 o 
   0  -7  14       84.60       88.04      8.27 o 
   1  -7  14       88.44      102.41      9.99 o 
   2  -7  14       89.47       87.82     11.27 o 
   3  -7  14       52.32       53.10     10.76 o 
  -5  -6  14       57.32       32.80     19.55 o 
  -4  -6  14       17.12       17.98      5.25 o 
  -3  -6  14       72.39       74.14     11.95 o 
  -2  -6  14       18.11       23.40      5.91 o 
  -1  -6  14      198.08      187.88     17.33 o 
   0  -6  14      283.05      317.45     21.04 o 
   1  -6  14      171.19      172.72     15.71 o 
   2  -6  14       39.50       47.94     10.25 o 
   3  -6  14       16.61       18.49      6.54 o 
   4  -6  14        8.74       12.52      8.33 o 
  -6  -5  14       60.35       52.02     14.98 o 
  -5  -5  14       19.11       15.68     13.57 o 
  -4  -5  14       20.37       22.58     12.25 o 
  -3  -5  14        6.91        4.00      7.11 o 
  -2  -5  14       12.65       12.82      7.22 o 
  -1  -5  14       25.94       19.03      7.25 o 
   0  -5  14      105.86      136.00     14.38 o 
   1  -5  14       29.09       42.45     11.17 o 
   2  -5  14        4.17        5.60      6.35 o 
   3  -5  14        3.69        3.84      6.19 o 
   4  -5  14        9.08       17.14      6.81 o 
   5  -5  14        5.70        2.87      3.46 o 
  -6  -4  14        4.47       21.74     10.68 o 
  -5  -4  14        5.78        8.11      5.16 o 
  -4  -4  14       12.43       20.01      8.65 o 
  -3  -4  14        9.61       22.52     12.92 o 
  -2  -4  14      170.33      169.09     16.52 o 
  -1  -4  14       64.15       60.46     11.76 o 
   0  -4  14       72.33       68.73     11.03 o 
   1  -4  14       18.96       20.28      7.71 o 
   2  -4  14       20.43       26.85      9.06 o 
   3  -4  14       74.74       66.32     11.44 o 
   4  -4  14       79.63       80.06     12.76 o 
   5  -4  14       72.81       50.86     10.60 o 
  -7  -3  14       27.94       40.69     11.03 o 
  -6  -3  14       27.35       22.50     10.98 o 
  -5  -3  14      190.80      203.93     10.91 o 
  -4  -3  14       89.79       92.52      7.15 o 
  -3  -3  14       91.84       88.98     11.57 o 
  -2  -3  14      133.20      146.90     14.79 o 
  -1  -3  14      327.35      313.69     22.74 o 
   0  -3  14      428.47      463.34     30.28 o 
   1  -3  14      110.86      148.79     14.79 o 
   2  -3  14      192.63      191.10     15.11 o 
   3  -3  14       28.92       37.93      8.84 o 
   4  -3  14       69.79       58.67     11.63 o 
   5  -3  14       98.42       92.39     13.14 o 
  -8  -2  14       36.20       30.36      9.84 o 
  -7  -2  14       62.63       54.94     11.03 o 
  -6  -2  14      147.33      115.18     14.87 o 
  -5  -2  14      108.50      127.37      8.54 o 
  -4  -2  14      230.24      232.28     11.72 o 
  -3  -2  14      187.34      209.68     23.29 o 
  -2  -2  14      333.49      299.71     20.90 o 
  -1  -2  14      341.71      333.37     18.28 o 
   0  -2  14       23.58       30.42      8.19 o 
   1  -2  14        2.55        5.00      6.84 o 
   2  -2  14        5.68        7.95      7.92 o 
   3  -2  14       78.51       80.76     11.82 o 
   4  -2  14      219.27      214.06     16.98 o 
  -8  -1  14       58.32       67.70      8.10 o 
  -7  -1  14        8.00        4.12      2.01 o 
  -6  -1  14        7.81       12.79      5.75 o 
  -5  -1  14       32.77       42.23      6.22 o 
  -4  -1  14       63.92       69.96      6.84 o 
  -3  -1  14      190.10      184.58     12.78 o 
  -2  -1  14        3.39        7.21      4.44 o 
  -1  -1  14       29.78       24.98      6.46 o 
   0  -1  14        9.80       10.73      5.46 o 
   1  -1  14       45.68       61.73      9.81 o 
   2  -1  14        5.61       16.36      6.71 o 
   3  -1  14        0.79       -0.89      6.52 o 
   4  -1  14       51.34       41.80     11.14 o 
  -8   0  14        0.40        5.34      5.18 o 
  -7   0  14       44.79       44.61      6.95 o 
  -6   0  14        8.03       15.27      5.03 o 
  -5   0  14       86.35       79.32      8.80 o 
  -4   0  14      179.13      183.67     11.05 o 
  -3   0  14      135.26      123.42      8.84 o 
  -2   0  14       71.29       76.51      7.37 o 
  -1   0  14       25.07       30.15      8.08 o 
   0   0  14       18.93       23.47      8.81 o 
   1   0  14       12.75       18.49      6.03 o 
   2   0  14      281.22      297.98     18.30 o 
   3   0  14      214.57      194.94     16.11 o 
  -8   1  14      203.16      198.58     12.02 o 
  -7   1  14       19.25       18.54      5.45 o 
  -6   1  14       81.41       98.96      8.34 o 
  -5   1  14      171.39      167.09      9.68 o 
  -4   1  14      217.35      205.01     16.03 o 
  -3   1  14      630.75      612.01     24.28 o 
  -2   1  14      337.91      350.09     13.15 o 
  -1   1  14       84.45       92.34      7.54 o 
   0   1  14        4.62       11.84      5.73 o 
   1   1  14      150.39      158.79     14.03 o 
   2   1  14      426.50      457.88     23.06 o 
  -8   2  14       49.67       51.94      7.17 o 
  -7   2  14       46.58       48.86      7.14 o 
  -6   2  14       56.43       66.00      7.64 o 
  -5   2  14      306.31      307.14     12.68 o 
  -4   2  14      167.88      165.52     10.72 o 
  -3   2  14       18.62       13.55      3.79 o 
  -2   2  14       92.43      103.40      8.24 o 
  -1   2  14       41.50       42.83      7.28 o 
   0   2  14      364.27      315.37     17.63 o 
   1   2  14       43.38       38.18      7.79 o 
  -8   3  14       34.75       43.07     10.14 o 
  -7   3  14       45.00       41.41      6.02 o 
  -6   3  14       13.65       17.16      5.29 o 
  -5   3  14       11.60       10.35      4.28 o 
  -4   3  14        4.30        2.89      3.28 o 
  -3   3  14       16.18       13.82      6.75 o 
  -2   3  14       68.97       68.01      7.05 o 
  -1   3  14       66.56       53.89      6.98 o 
   0   3  14        3.36        2.81      3.95 o 
  -8   4  14        8.98        6.76      6.89 o 
  -7   4  14       64.31       59.51     15.68 o 
  -6   4  14       53.38       53.40     10.57 o 
  -5   4  14       77.23       66.54     12.02 o 
  -4   4  14       11.59        6.86      4.68 o 
  -3   4  14       19.57       22.95      8.26 o 
  -2   4  14       55.85       65.64      6.74 o 
  -1   4  14       81.89       85.53      7.60 o 
  -8   5  14        7.52       16.74     10.57 o 
  -7   5  14       65.15       41.85     11.98 o 
  -6   5  14      267.17      261.24     19.79 o 
  -5   5  14       66.84       83.98     14.60 o 
  -4   5  14       33.45       31.61      9.52 o 
  -3   5  14       82.44       91.31      7.74 o 
  -2   5  14      109.01      125.60      9.13 o 
  -1   5  14      222.65      213.60     16.49 o 
  -7   6  14       41.72       42.34     11.46 o 
  -6   6  14       16.09       15.55      8.03 o 
  -5   6  14       37.20       35.99     10.06 o 
  -4   6  14       69.42       64.19     11.71 o 
  -3   6  14       73.42       58.70     11.09 o 
  -2   6  14       16.33       21.71      7.71 o 
  -1   6  14       16.59       15.95      8.49 o 
  -6   7  14        0.27        3.79      5.57 o 
  -5   7  14        2.85        3.62      3.00 o 
  -4   7  14        3.44        7.79      5.68 o 
  -3   7  14       13.75       17.52      9.03 o 
  -2   7  14        0.04        5.57      5.87 o 
  -1   7  14       41.38       36.10      9.71 o 
  -1  -7  15       44.49       53.40     12.33 o 
   0  -7  15       25.82       19.30      8.57 o 
   1  -7  15       27.66        6.25      5.60 o 
  -3  -6  15        8.63       18.20     11.00 o 
  -2  -6  15        3.87        1.73      7.65 o 
  -1  -6  15       23.58       29.17     10.71 o 
   0  -6  15        3.44       15.14      7.81 o 
   1  -6  15        1.71        6.22      4.92 o 
   2  -6  15       18.19       17.66      8.60 o 
   3  -6  15       12.32        6.16      5.52 o 
  -5  -5  15       36.23       57.18     14.65 o 
  -4  -5  15       20.97       24.77      9.33 o 
  -3  -5  15       35.25       38.96     10.25 o 
  -2  -5  15       67.87       56.21     11.27 o 
  -1  -5  15       79.09       67.73     11.82 o 
   0  -5  15      134.73      153.25     17.60 o 
   1  -5  15       75.47       77.71     12.55 o 
   2  -5  15       51.24       70.24     11.79 o 
   3  -5  15       84.41      102.07     13.46 o 
   4  -5  15       45.70       44.21     10.87 o 
  -6  -4  15       52.53       65.24     13.38 o 
  -5  -4  15       93.49       87.68     13.98 o 
  -4  -4  15       45.31       49.70     11.90 o 
  -3  -4  15       92.52      102.80     14.92 o 
  -2  -4  15      219.66      244.66     20.49 o 
  -1  -4  15      229.16      236.98     18.12 o 
   0  -4  15       57.11       59.51     11.25 o 
   1  -4  15       41.17       37.56      9.60 o 
   2  -4  15       62.58       66.67     12.03 o 
   3  -4  15       35.29       19.06      7.60 o 
   4  -4  15       79.47       69.51     12.33 o 
  -6  -3  15        9.85       12.60     10.60 o 
  -5  -3  15       11.67        6.16      6.95 o 
  -4  -3  15       61.40       90.20     14.52 o 
  -3  -3  15       29.44       30.63      8.81 o 
  -2  -3  15      168.92      174.88     15.38 o 
  -1  -3  15       64.73       63.67     11.87 o 
   0  -3  15        7.16        6.98      6.00 o 
   1  -3  15        0.01        4.87      6.43 o 
   2  -3  15        1.77        0.95      5.30 o 
   3  -3  15        9.77       10.95      9.00 o 
   4  -3  15       26.44       21.44     10.11 o 
  -7  -2  15        5.90       -3.33      6.11 o 
  -6  -2  15        6.84        6.09      2.45 o 
  -5  -2  15        1.01        1.21      3.05 o 
  -4  -2  15       58.52       62.40      7.01 o 
  -3  -2  15       16.76       16.18      4.79 o 
  -2  -2  15       23.40        8.25      6.19 o 
  -1  -2  15        3.49        1.87      5.08 o 
   0  -2  15       19.54       23.09      8.41 o 
   1  -2  15      178.50      170.34     15.76 o 
   2  -2  15      154.13      161.04     16.17 o 
   3  -2  15       88.83       97.44     13.25 o 
   4  -2  15        5.43       10.03      6.11 o 
  -7  -1  15      107.28      102.12      9.01 o 
  -6  -1  15       24.83       31.07     10.27 o 
  -5  -1  15       63.47       73.44      7.68 o 
  -4  -1  15      116.58      123.76      9.00 o 
  -3  -1  15      271.20      276.78     12.38 o 
  -2  -1  15      432.45      435.49     22.31 o 
  -1  -1  15      219.26      237.01     17.60 o 
   0  -1  15      122.51       99.28     11.68 o 
   1  -1  15       32.49       31.99      8.38 o 
   2  -1  15       93.84      105.39     12.68 o 
   3  -1  15      176.82      165.25     17.41 o 
  -7   0  15       60.05       69.62      7.44 o 
  -6   0  15      134.70      151.06     10.65 o 
  -5   0  15      138.83      150.57     11.49 o 
  -4   0  15      138.19      145.95      9.49 o 
  -3   0  15      168.89      194.64     10.89 o 
  -2   0  15      123.60      136.82      9.31 o 
  -1   0  15       57.92       71.62     10.11 o 
   0   0  15        7.06       12.79      6.43 o 
   1   0  15      173.25      166.74     14.65 o 
   2   0  15      165.19      181.34     16.36 o 
   3   0  15      195.89      193.18     17.03 o 
  -8   1  15        7.05        5.33      4.21 o 
  -7   1  15       80.93       76.76     12.19 o 
  -6   1  15       35.62       30.41      6.00 o 
  -5   1  15       70.29       71.86      7.57 o 
  -4   1  15        3.20        2.82      4.12 o 
  -3   1  15        3.34        7.59      4.33 o 
  -2   1  15        2.35        9.18      5.92 o 
  -1   1  15        8.22        1.19      4.41 o 
   0   1  15       17.50       11.09      5.73 o 
   1   1  15       19.89       20.95      7.79 o 
   2   1  15        8.57        3.62      5.92 o 
  -8   2  15       13.03        9.39      4.54 o 
  -7   2  15       28.32       30.29      5.71 o 
  -6   2  15       64.81       64.64      8.06 o 
  -5   2  15        1.38        4.22      4.76 o 
  -4   2  15        3.24        6.86      4.24 o 
  -3   2  15       52.20       56.17     16.09 o 
  -2   2  15      126.84      129.55      8.88 o 
  -1   2  15       58.19       57.21     11.57 o 
   0   2  15      239.94      240.69     16.47 o 
   1   2  15      206.94      226.95     16.63 o 
  -7   3  15       13.65       10.82      6.81 o 
  -6   3  15       56.63       62.22      6.99 o 
  -5   3  15      251.76      254.00     12.29 o 
  -4   3  15      156.58      146.76      9.65 o 
  -3   3  15       94.01      105.22      9.34 o 
  -2   3  15       69.60       73.04      7.91 o 
  -1   3  15      125.26      133.59     12.63 o 
   0   3  15      238.70      239.82     16.30 o 
  -7   4  15      132.64      151.49     16.17 o 
  -6   4  15      153.98      166.04     17.11 o 
  -5   4  15       25.34       28.09      7.95 o 
  -4   4  15       42.00       49.14      8.04 o 
  -3   4  15       35.18       45.68      6.12 o 
  -2   4  15      164.34      166.28     12.72 o 
  -1   4  15       39.67       38.88      6.25 o 
  -7   5  15        8.62        6.81      6.84 o 
  -6   5  15        0.22        9.60      7.25 o 
  -5   5  15       11.09       12.46      7.92 o 
  -4   5  15        2.13       -4.70      6.60 o 
  -3   5  15        8.07        7.79      4.65 o 
  -2   5  15        0.63       -3.06      3.06 o 
  -6   6  15        6.32       15.84     11.09 o 
  -5   6  15       36.13       48.34     12.28 o 
  -4   6  15      186.14      177.23     23.20 o 
  -3   6  15       55.97       60.21     11.11 o 
  -2   6  15       10.22        6.14      5.22 o 
  -1  -6  16       68.26       86.57     13.98 o 
   0  -6  16       98.14       92.04     13.82 o 
  -3  -5  16        6.73        6.41      6.84 o 
  -2  -5  16        8.09        3.03      6.60 o 
  -1  -5  16       14.97       14.57      7.76 o 
   0  -5  16       72.73       77.27     13.03 o 
   1  -5  16       40.06       48.97     11.79 o 
   2  -5  16       18.02       28.61     10.68 o 
  -4  -4  16       17.93       20.55      8.22 o 
  -3  -4  16       67.30       69.38     13.79 o 
  -2  -4  16        0.65        7.30      7.73 o 
  -1  -4  16        4.00       11.95      9.38 o 
   0  -4  16       15.86       12.06      7.79 o 
   1  -4  16        0.90        6.27      4.70 o 
   2  -4  16        7.05        9.03      7.49 o 
   3  -4  16       35.28       44.88     12.11 o 
  -5  -3  16        1.73        9.25     10.25 o 
  -4  -3  16       28.70       14.44      7.52 o 
  -3  -3  16       91.07      103.15     13.55 o 
  -2  -3  16      290.00      322.26     21.09 o 
  -1  -3  16      139.76      137.51     15.60 o 
   0  -3  16       85.95       96.47     14.71 o 
   1  -3  16      132.82      152.76     17.20 o 
   2  -3  16       39.06       44.69     10.25 o 
   3  -3  16       71.32       50.56     10.57 o 
  -6  -2  16        8.99        5.15      3.26 o 
  -5  -2  16        5.52        4.73      3.29 o 
  -4  -2  16       98.65      122.43      9.59 o 
  -3  -2  16      270.15      309.26     20.20 o 
  -2  -2  16      196.88      225.74     17.47 o 
  -1  -2  16      163.17      159.31     14.49 o 
   0  -2  16      115.54      126.02     13.57 o 
   1  -2  16       39.32       31.96     11.03 o 
   2  -2  16       52.66       62.75     12.82 o 
   3  -2  16       63.44       66.35     11.68 o 
  -6  -1  16       84.07       80.87      8.60 o 
  -5  -1  16        6.26       10.33      5.01 o 
  -4  -1  16       34.39       30.33      5.69 o 
  -3  -1  16       38.41       47.12      9.68 o 
  -2  -1  16       19.63       21.58      6.79 o 
  -1  -1  16        2.63        6.79      6.54 o 
   0  -1  16        6.70        2.19      5.57 o 
   1  -1  16       42.25       58.18     10.49 o 
   2  -1  16       26.27       12.28      9.19 o 
   3  -1  16        0.36       -3.38      6.57 o 
  -7   0  16       10.06        9.08      3.37 o 
  -6   0  16       14.96        8.94      3.65 o 
  -5   0  16       49.86       63.27      7.57 o 
  -4   0  16       57.17       59.39      7.77 o 
  -3   0  16       48.45       45.83      6.67 o 
  -2   0  16        1.73       -0.65      4.35 o 
  -1   0  16       29.27       17.06      7.27 o 
   0   0  16        8.11        4.03      5.65 o 
   1   0  16      131.53      168.07     17.44 o 
   2   0  16      139.29      125.83     14.28 o 
   3   0  16       62.55       61.24     11.84 o 
  -7   1  16       23.35       19.09      9.96 o 
  -6   1  16      119.85      110.61      8.95 o 
  -5   1  16      243.59      242.10     12.27 o 
  -4   1  16      247.74      245.09     12.43 o 
  -3   1  16       93.82       99.86      9.15 o 
  -2   1  16       22.01       33.68      6.08 o 
  -1   1  16       24.62       36.45      8.79 o 
   0   1  16      162.97      168.17     14.55 o 
   1   1  16      274.35      276.41     18.22 o 
   2   1  16      210.88      198.70     16.49 o 
  -7   2  16       21.26       23.06      5.41 o 
  -6   2  16       68.78       60.64      7.39 o 
  -5   2  16       89.37       88.20      8.72 o 
  -4   2  16       78.67       83.24      8.45 o 
  -3   2  16      164.30      172.17     10.98 o 
  -2   2  16       46.41       50.89      6.99 o 
  -1   2  16      148.52      160.33     15.84 o 
   0   2  16       26.74       29.42      9.71 o 
   1   2  16       60.61       84.84     12.14 o 
  -6   3  16        0.84        0.85      2.60 o 
  -5   3  16        4.07        6.72      4.35 o 
  -4   3  16       96.81       85.30      8.15 o 
  -3   3  16       51.90       54.68      7.27 o 
  -2   3  16       18.33        9.62      4.78 o 
  -1   3  16       23.25       15.84      5.62 o 
   0   3  16       49.65       40.72      8.84 o 
  -6   4  16        2.43       14.36      6.65 o 
  -5   4  16       19.24       17.22      7.76 o 
  -4   4  16       12.89       14.74      5.30 o 
  -3   4  16       42.73       31.48      6.01 o 
  -2   4  16       32.51       25.65      5.93 o 
  -1   4  16       77.41       75.33     10.82 o 
  -5   5  16       43.13       30.15      8.57 o 
  -4   5  16       35.83       55.54     12.33 o 
  -3   5  16       77.48      112.10     16.22 o 
  -2   5  16       52.72       63.97     12.17 o 
  -3  -4  17       63.02       50.78     12.92 o 
  -2  -4  17       84.65       73.08     13.79 o 
  -1  -4  17       36.97       26.42      8.06 o 
   0  -4  17       58.71       53.75     11.09 o 
  -4  -3  17        3.53       -2.19      6.33 o 
  -3  -3  17       22.78       13.65      7.25 o 
  -2  -3  17       56.30       52.21     11.09 o 
  -1  -3  17       56.06       63.08     12.73 o 
   0  -3  17       12.27       -3.60      6.19 o 
   1  -3  17        2.95        3.54      6.30 o 
  -5  -2  17       29.38       15.67      6.73 o 
  -4  -2  17        4.14        8.42      4.14 o 
  -3  -2  17        9.41       13.87      9.49 o 
  -2  -2  17       10.21        9.81      7.03 o 
  -1  -2  17        8.94        6.79      6.03 o 
   0  -2  17       10.47       19.66      7.52 o 
   1  -2  17       15.81       19.47     10.76 o 
  -5  -1  17       50.15       43.87      6.71 o 
  -4  -1  17      187.91      186.80     12.63 o 
  -3  -1  17       69.48       54.64     16.52 o 
  -2  -1  17       55.97       53.78     11.36 o 
  -1  -1  17      119.17      134.67     14.17 o 
   0  -1  17       33.43       41.83      8.84 o 
   1  -1  17       41.32       40.83     10.57 o 
  -5   0  17      190.12      196.28     14.28 o 
  -4   0  17      238.01      257.22     21.14 o 
  -3   0  17      111.05      106.33      9.09 o 
  -2   0  17       25.93       18.12      7.79 o 
  -1   0  17        5.93       10.76      5.95 o 
   0   0  17      115.93      109.20     13.76 o 
   1   0  17       49.61       56.18     11.27 o 
  -5   1  17       38.07       36.37      6.74 o 
  -4   1  17       14.38       13.96      6.22 o 
  -3   1  17        0.27        6.58      4.87 o 
  -2   1  17        3.72        2.62      5.92 o 
  -1   1  17      111.90      105.50     13.65 o 
   0   1  17        0.64        8.08      8.25 o 
   1   1  17       16.13       25.04      7.60 o 
  -5   2  17       57.98       57.06      8.90 o 
  -4   2  17        1.28        6.43      4.33 o 
  -3   2  17        7.15       12.69      4.66 o 
  -2   2  17        5.82        6.71      5.08 o 
  -1   2  17       59.83       63.00     10.57 o 
   0   2  17      118.82      139.92     14.44 o 
  -5   3  17       16.04        6.38      4.07 o 
  -4   3  17       25.09       39.88     12.50 o 
  -3   3  17       40.22       33.12      6.06 o 
  -2   3  17      102.23      101.44      9.22 o 
  -1   3  17       79.25       60.40     10.95 o 
  -2  -1  18       14.21        5.03      5.35 o 
  -1  -1  18       21.76       12.55      6.60 o 
  -2   0  18       15.16       15.30      8.84 o 
                                                 
